# Supplementary material for: Dissemination of a single ST11 clone of OXA-48-producing Klebsiella pneumoniae within a large polyclonal hospital outbreak determined by genomic sequencing
Source: Microb Genom. 2022 Apr 8;8(4):000808. doi: 10.1099/mgen.0.000808 (PMC9453077; doi:10.1099/mgen.0.000808)
Supplement: Supplementary material 1 [file mgen-8-0808-s001.xlsx]

## Sheet: Supp. Table 1
Sample	Index	Yield (Mbp)	#Cluster	%Q30	Mean Q			Supplementary Table 1. Summary of the sequencing data indicating the indexes used, yield in Mbp, number of clusters and quality scores. The raw reads have been deposited in the Genbank database under Bioproject accession number PRJNA757198.
Kp11-1	CTGAAGCT-TATAGCCT	851	3403856	96.83	36.12
Kp11-2	CTGAAGCT-ATAGAGGC	694	2776100	96.53	36.04
Kp11-3	CTGAAGCT-CCTATCCT	724	2894624	96.28	36.02
Kp11-4	CTGAAGCT-GGCTCTGA	285	113969	96.2	35.98
Kp11-5	CTGAAGCT-AGGCGAAG	353	1413748	96.11	35.96
Kp11-7	CTGAAGCT-CAGGACGT	512	249845	95.96	35.91
Kp11-8	CTGAAGCT-GTACTGAC	669	2675712	95.6	35.83
Kp11-9	TAATGCGC-TATAGCCT	551	2202105	96.66	36.09
Kp11-10	TAATGCGC-ATAGAGGC	529	2116985	96.38	36.02
Kp11-11	TAATGCGC-CCTATCCT	748	2990374	96.48	36.07
Kp11-12	TAATGCGC-GGCTCTGA	606	2422732	96.51	36.07
Kp11-13	TAATGCGC-AGGCGAAG	446	1784619	96.25	36.01
Kp11-14	TAATGCGC-TAATCTTA	359	1436457	96.54	36.06
Kp11-15	TAATGCGC-CAGGACGT	678	2712644	96.08	35.96
Kp11-16	TAATGCGC-GTACTGAC	308	1233689	95.77	35.87
Kp11-17	CGGCTATG-TATAGCCT	440	1759178	96.4	36.02
Kp11-18	CGGCTATG-ATAGAGGC	1321	528384	96.25	35.99
Kp11-19	CGGCTATG-CCTATCCT	761	342605	96.18	36
Kp11-20	CGGCTATG-GGCTCTGA	302	1206572	96.12	35.97
Kp11-21	CGGCTATG-AGGCGAAG	594	237665	95.94	35.93
Kp11-22	CGGCTATG-TAATCTTA	740	2960204	96.42	36.03
Kp11-23	CGGCTATG-CAGGACGT	123	491689	95.96	35.9
Kp11-24	CGGCTATG-GTACTGAC	319	1277706	96	35.92
Kp11-25	TCCGCGAA-TATAGCCT	560	2240920	96.55	36.06
Kp11-26	TCCGCGAA-ATAGAGGC	354	1417503	96.42	36.02
Kp11-27	TCCGCGAA-CCTATCCT	603	2411738	96.45	36.06
Kp11-28	TCCGCGAA-GGCTCTGA	300	1201325	96.33	36.02
Kp11-29	TCCGCGAA-AGGCGAAG	676	2703566	96.13	35.98
Kp11-30	TCCGCGAA-TAATCTTA	238	951450	96.62	36.08
Kp11-31	TCCGCGAA-CAGGACGT	289	1155788	96.28	35.99
Kp11-32	TCCGCGAA-GTACTGAC	561	2245779	96.42	36.03
Kp11-33	TCTCGCGC-TATAGCCT	596	2382375	96.58	36.06
Kp11-34	TCTCGCGC-ATAGAGGC	542	2166361	96.37	36.01
Kp11-35	TCTCGCGC-CCTATCCT	642	2567365	96.26	36.02
Kp11-36	TCTCGCGC-GGCTCTGA	605	2420925	96.31	36.02
Kp11-37	TCTCGCGC-AGGCGAAG	479	1915483	96.04	35.95
Kp11-38	TCTCGCGC-TAATCTTA	226	902705	96.43	36.03
Kp11-39	TCTCGCGC-CAGGACGT	835	3341944	96.39	36.02
Kp11-40	TCTCGCGC-GTACTGAC	421	1685402	96.2	35.97
Kp11-41	ATTACTCG-TATAGCCT	619	2476300	96.39	36.05
Kp11-42	ATTACTCG-ATAGAGGC	404	1616647	96.13	35.99
Kp11-43	ATTACTCG-CCTATCCT	450	1801170	95.86	35.98
Kp11-44	ATTACTCG-GGCTCTGA	424	1697841	95.74	35.94
Kp11-45	ATTACTCG-AGGCGAAG	472	1889792	95.62	35.94
Kp11-46	ATTACTCG-TAATCTTA	468	1872646	96.55	36.08
Kp11-47	ATTACTCG-CAGGACGT	530	2119756	96.04	35.99
Kp11-49	ATTACTCG-GTACTGAC	689	2756756	96.3	36.02
Kp11-50	TCCGGAGA-TATAGCCT	623	2492895	96.15	36
Kp11-51	TCCGGAGA-ATAGAGGC	615	2461383	95.81	35.93
Kp11-52	GAGATTCC-CCTATCCT	492	1966705	95.91	36
Kp11-53	GAGATTCC-GGCTCTGA	358	1431937	95.86	35.98
Kp11-54	GAGATTCC-AGGCGAAG	496	1985197	95.79	35.99
Kp11-55	TCCGGAGA-CCTATCCT	457	1826511	95.66	35.93
Kp11-56	TCCGGAGA-GGCTCTGA	446	1784270	95.4	35.86
Kp11-57	TCCGGAGA-AGGCGAAG	423	1692936	95.43	35.89
	TCCGGAGA-TAATCTTA	456	1822738	96.4	36.04
Kp11-59	TCCGGAGA-CAGGACGT	537	2149436	95.69	35.91
Kp11-60	TCCGGAGA-GTACTGAC	583	2332685	95.89	35.93
Kp11-61	CGCTCATT-TATAGCCT	604	2417021	96.02	35.95
Kp11-62	CGCTCATT-ATAGAGGC	485	1938762	95.8	35.91
Kp11-63	CGCTCATT-CCTATCCT	450	1800596	95.6	35.9
Kp11-64	CGCTCATT-GGCTCTGA	557	2226540	95.46	35.85
Kp11-65	CGCTCATT-AGGCGAAG	591	2365035	95.38	35.87
Kp11-67	CGCTCATT-TAATCTTA	492	1969732	96.49	36.04
Kp11-68	CGCTCATT-CAGGACGT	553	2210475	95.78	35.91
Kp11-69	CGCTCATT-GTACTGAC	593	2372210	95.9	35.92
Kp11-70	GAGATTCC-TATAGCCT	575	2299420	96.54	36.11
Kp11-71	GAGATTCC-ATAGAGGC	504	2014093	96.18	36.02
Kp11-72	GAGATTCC-TAATCTTA	489	1956100	96.6	36.11
Kp11-73	GAGATTCC-CAGGACGT	581	2324020	96.09	36.02
Kp11-74	GAGATTCC-GTACTGAC	697	2786273	96.41	36.08
Kp11-75	ATTCAGAA-TATAGCCT	548	2190013	96.4	36.07
Kp11-76	ATTCAGAA-ATAGAGGC	507	2027381	96.14	36.01
Kp11-77	ATTCAGAA-CCTATCCT	453	1811118	95.91	35.99
Kp11-78	ATTCAGAA-GGCTCTGA	529	2114545	95.86	35.98
Kp11-81	ATTCAGAA-TAATCTTA	573	2290132	96.5	36.09
Kp11-82	ATTCAGAA-CAGGACGT	664	2656321	95.92	35.99
Kp11-83	ATTCAGAA-GTACTGAC	586	2345045	96.17	36.01
Kp11-84	GAATTCGT-TATAGCCT	643	2573042	96.58	36.09
Kp11-87	GAATTCGT-ATAGAGGC	604	2416910	96.21	36.01
Kp11-91	GAATTCGT-CCTATCCT	559	2236471	96.04	36.02
Kp11-93	GAATTCGT-GGCTCTGA	519	2075687	95.87	35.97
Kp11-95	GAATTCGT-AGGCGAAG	559	2236700	95.76	35.97
Kp11-96	GAATTCGT-TAATCTTA	598	2393786	96.68	36.12
Kp11-97	GAATTCGT-CAGGACGT	683	2733092	96.16	36.03
Kp11-105	GAATTCGT-GTACTGAC	657	2629484	96.16	36
Kp11-106	CTGAAGCT-TATAGCCT	594	2375601	96.28	36.04
Kp11-108	CTGAAGCT-ATAGAGGC	608	2433601	96.12	36.01
Kp11-109	CTGAAGCT-CCTATCCT	488	1950936	96.02	36.01
Kp11-110	CTGAAGCT-GGCTCTGA	568	2272076	95.67	35.93
Kp11-111	CTGAAGCT-AGGCGAAG	632	2529251	95.57	35.93
Kp11-112	CTGAAGCT-TAATCTTA	644	2574507	96.37	36.06
Kp11-115	CTGAAGCT-CAGGACGT	617	2466716	95.78	35.94
Kp11-117	CTGAAGCT-GTACTGAC	497	1989047	96.15	35.98
Kp11-119	TAATGCGC-TATAGCCT	507	2026471	96.27	36.04
Kp11-123	TAATGCGC-ATAGAGGC	525	2101650	96.2	36.02
Kp11-124	TAATGCGC-CCTATCCT	614	2454431	95.77	35.97

## Sheet: Supp. Table 2
Supplementary Table 2. SNVs identified in this work. The first five columns show all the variants identified in the core genome with the position and the sequence in the reference genome, the gene and gene product involved and the variant effect. The columns Kp11-1 to Kp11-124 show the SNVs found in each isolate sequence with dots indicating positions identical to the reference sequence Kp11-81.
Position in Kp11-81 chromosome	Kp11-81 (reference)	GENE	PRODUCT	EFFECT	Kp11-1	Kp11-2	Kp11-3	Kp11-4	Kp11-5	Kp11-7	Kp11-8	Kp11-9	Kp11-10	Kp11-11	Kp11-12	Kp11-13	Kp11-14	Kp11-15	Kp11-16	Kp11-17	Kp11-18	Kp11-19	Kp11-20	Kp11-21	Kp11-22	Kp11-23	Kp11-24	Kp11-25	Kp11-26	Kp11-27	Kp11-28	Kp11-29	Kp11-30	Kp11-31	Kp11-32	Kp11-33	Kp11-34	Kp11-35	Kp11-36	Kp11-37	Kp11-39	Kp11-40	Kp11-41	Kp11-42	Kp11-43	Kp11-44	Kp11-45	Kp11-46	Kp11-47
571	G	lrpC	HTH-type transcriptional regulator LrpC	missense_variant c.106C>T p.Pro36Ser	.	.	.	.	.	.	.	.	.	.	.	.	.	.	.	.	.	.	.	.	.	.	.	.	.	.	.	.	.	.	.	.	.	.	.	.	.	.	.	.	.	.	.	.	.
799	C	gltC_6	HTH-type transcriptional regulator GltC	missense_variant c.289G>A p.Ala97Thr	.	.	.	.	.	.	.	.	.	.	.	.	.	.	.	.	.	.	.	.	.	.	.	.	.	.	.	.	.	.	.	.	.	.	.	.	.	.	.	.	.	.	.	.	.
1831	G	btuB	Vitamin B12 transporter BtuB	synonymous_variant c.900C>A p.Arg300Arg	.	.	.	.	.	.	.	.	.	.	.	.	.	.	.	.	.	.	.	.	.	.	.	.	.	.	.	.	.	.	.	.	.	.	.	.	.	.	.	.	.	.	.	.	.
2727	G	dmsA_2	Dimethyl sulfoxide reductase DmsA	stop_gained c.292C>T p.Gln98*	.	.	.	.	.	.	.	.	.	.	.	.	.	.	.	.	.	.	.	.	.	.	.	A	.	.	.	.	.	.	.	.	A	.	.	A	.	.	.	.	.	.	.	.	.
2881	C				.	.	.	.	.	.	.	.	.	.	.	.	.	.	.	.	.	.	.	.	.	.	.	.	.	.	.	.	.	.	.	.	.	.	.	.	.	.	.	.	.	.	.	.	.
2900	G	dmsA_2	Dimethyl sulfoxide reductase DmsA	missense_variant c.119C>T p.Thr40Ile	.	.	.	.	.	.	.	.	.	.	.	.	.	.	.	.	.	.	.	.	.	.	.	.	.	.	.	.	.	.	.	.	.	.	.	.	.	.	.	.	.	A	.	.	.
2986	T				A	.	.	.	.	.	.	.	.	.	.	.	.	.	.	.	.	.	.	.	.	.	.	.	.	.	.	.	.	.	.	.	.	.	.	.	.	.	.	.	.	.	.	.	.
3020	G	pkn1_2	Serine/threonine-protein kinase pkn1	missense_variant c.445C>T p.Pro149Ser	.	.	.	.	.	.	.	.	.	.	.	.	.	.	.	.	.	.	.	.	.	.	.	A	.	.	.	.	.	.	.	.	.	.	.	A	.	.	.	.	.	.	.	.	.
4180	A	phoE	Outer membrane pore protein E	synonymous_variant c.408T>C p.Ser136Ser	.	.	.	.	.	.	.	.	.	.	.	.	.	.	.	.	.	.	.	.	.	.	.	G	.	.	.	.	.	.	.	.	.	.	.	.	.	.	.	.	.	.	.	.	.
4193	T	pkn1_3	Serine/threonine-protein kinase pkn1	missense_variant c.341A>G p.Tyr114Cys	.	.	.	.	.	.	.	.	.	.	.	.	.	.	.	.	.	.	.	.	.	.	.	.	.	.	.	.	.	.	.	.	.	.	.	.	C	.	.	.	.	.	.	.	.
5190	C	bamD	Outer membrane protein assembly factor BamD	missense_variant c.334C>A p.Arg112Ser	.	A	.	.	.	.	.	.	.	.	.	.	.	.	.	.	.	.	.	.	.	.	.	.	.	.	.	.	.	.	.	.	.	.	.	.	.	.	.	.	.	.	.	.	.
5415	G	bamD	Outer membrane protein assembly factor BamD	missense_variant c.559G>A p.Asp187Asn	.	.	.	.	.	.	.	.	.	.	A	.	.	.	.	.	.	.	.	.	.	.	.	.	.	.	.	.	.	.	.	.	.	.	.	.	.	.	.	.	.	.	.	.	.
5518	G	metQ_3	D-methionine-binding lipoprotein MetQ	synonymous_variant c.546G>A p.Leu182Leu	.	.	.	.	.	.	.	.	.	.	.	.	.	.	.	.	.	.	.	.	.	.	.	.	.	.	.	.	.	.	.	.	.	.	.	.	.	.	.	.	.	.	.	.	.
5523	T		hypothetical protein	missense_variant c.970T>C p.Tyr324His	.	.	.	.	.	.	.	.	.	.	.	.	.	.	.	.	.	.	.	.	.	.	.	.	.	.	.	.	.	.	.	.	.	.	.	.	C	.	.	.	.	.	.	.	.
5630	A		hypothetical protein	synonymous_variant c.1077A>G p.Leu359Leu	.	.	.	.	.	.	.	.	.	.	.	.	.	.	.	.	.	.	.	.	.	.	.	.	.	.	.	.	.	.	.	.	.	.	.	.	.	.	.	.	.	.	.	.	.
5826	T				.	.	.	.	.	.	.	.	.	.	.	.	.	.	.	.	.	.	.	.	.	.	.	.	.	.	.	.	.	.	.	.	.	.	.	.	.	.	.	.	.	.	.	.	.
6435	G	trmO	tRNA (adenine(37)-N6)-methyltransferase	missense_variant c.136G>T p.Asp46Tyr	.	.	.	.	.	.	.	.	.	.	.	.	.	.	.	.	.	.	.	.	.	.	.	.	.	.	.	.	.	.	.	.	.	.	.	.	.	.	.	.	.	.	.	T	.
6600	G	trmO	tRNA (adenine(37)-N6)-methyltransferase	missense_variant c.301G>A p.Gly101Ser	.	.	.	.	.	.	.	.	.	.	.	.	.	.	.	.	.	.	.	.	.	.	.	.	.	.	.	.	.	.	.	.	.	.	.	.	.	.	.	.	.	.	.	.	.
8017	C		hypothetical protein	missense_variant c.2341C>A p.Leu781Ile	.	.	.	.	.	.	.	.	.	.	.	.	.	.	.	.	.	.	.	.	.	.	.	.	.	.	.	.	.	.	.	.	.	A	.	.	.	.	.	.	.	.	.	.	.
9093	G		hypothetical protein	synonymous_variant c.12C>T p.Asn4Asn	.	.	.	.	.	.	.	.	A	.	.	.	.	.	.	.	.	.	.	.	.	.	.	.	.	.	.	.	.	.	.	.	.	.	.	.	.	A	.	.	.	.	.	.	.
9416	G				.	.	.	.	.	.	.	.	.	.	.	.	.	.	.	.	.	.	T	.	.	.	.	.	.	.	.	.	.	.	.	.	.	.	.	.	.	.	.	.	.	.	.	.	.
10070	G		hypothetical protein	missense_variant c.510G>T p.Gln170His	.	.	.	.	.	.	.	.	.	.	.	.	.	.	.	.	.	.	.	.	.	.	.	.	.	.	.	.	.	.	.	.	.	T	.	.	.	.	.	.	.	.	.	.	.
10176	G		hypothetical protein	stop_gained c.343C>T p.Gln115*	.	.	.	.	.	.	.	.	.	.	.	.	.	.	.	.	.	.	.	.	.	.	.	.	.	.	.	.	.	.	.	.	.	.	.	.	.	.	.	.	.	.	.	.	.
10344	G	rfaH	Transcription antitermination protein RfaH	missense_variant c.218G>A p.Arg73His	.	.	.	.	.	.	.	.	.	.	.	.	.	.	.	.	.	.	A	.	A	.	.	.	.	.	.	.	.	.	.	.	.	.	.	.	.	.	.	.	.	.	.	.	.
10370	C		hypothetical protein	missense_variant c.426_434delAGAGTACCGinsGGATCACCT p.GluTyrArg143AspHisLeu	.	.	.	.	.	.	.	.	.	.	.	.	.	.	.	.	.	.	.	.	.	.	A	.	.	.	.	.	.	.	.	.	.	.	.	.	.	.	.	.	.	.	.	.	.
10374	A		hypothetical protein	missense_variant c.426_434delAGAGTACCGinsGGATCACCT p.GluTyrArg143AspHisLeu	.	.	.	.	.	.	.	.	.	.	.	.	.	.	.	.	.	.	.	.	.	.	G	.	.	.	.	.	.	.	.	.	.	.	.	.	.	.	.	.	.	.	.	.	.
10375	C		hypothetical protein	missense_variant c.426_434delAGAGTACCGinsGGATCACCT p.GluTyrArg143AspHisLeu	.	.	.	.	.	.	.	.	.	.	.	.	.	.	.	.	.	.	.	.	.	.	A	.	.	.	.	.	.	.	.	.	.	.	.	.	.	.	.	.	.	.	.	.	.
10378	T		hypothetical protein	missense_variant c.426_434delAGAGTACCGinsGGATCACCT p.GluTyrArg143AspHisLeu	.	.	.	.	.	.	.	.	.	.	.	.	.	.	.	.	.	.	.	.	.	.	C	.	.	.	.	.	.	.	.	.	.	.	.	.	.	.	.	.	.	.	.	.	.
10393	G		hypothetical protein	synonymous_variant c.411C>T p.Asn137Asn	.	.	.	.	.	.	.	.	.	.	.	.	.	.	.	.	.	.	.	.	.	.	A	.	.	.	.	.	.	.	.	.	.	.	.	.	.	.	.	.	.	.	.	.	.
10402	C		hypothetical protein	synonymous_variant c.402G>A p.Glu134Glu	.	.	.	.	.	.	.	.	.	.	.	.	.	.	.	.	.	.	.	.	.	.	T	.	.	.	.	.	.	.	.	.	.	.	.	.	.	.	.	.	.	.	.	.	.
10683	C	rbsC_2	Ribose import permease protein RbsC	missense_variant c.457G>A p.Gly153Ser	.	.	.	.	.	.	.	.	.	.	.	.	.	.	.	.	.	.	.	.	.	.	.	.	.	.	.	.	.	.	.	.	.	T	.	.	.	.	.	.	.	.	.	.	.
12025	A		hypothetical protein	synonymous_variant c.255_258delTCGTinsCCGG p.87	.	.	.	.	.	.	.	.	.	.	.	.	.	.	.	.	.	.	.	C	.	.	.	.	.	.	.	.	.	.	.	.	.	.	.	.	.	.	.	.	.	.	.	.	.
12028	A		hypothetical protein	synonymous_variant c.255_258delTCGTinsCCGG p.87	.	.	.	.	.	.	.	.	.	.	.	.	.	.	.	.	.	.	.	G	.	.	.	.	.	.	.	.	.	.	.	.	.	.	.	.	.	.	.	.	.	.	.	.	.
12040	C		hypothetical protein	synonymous_variant c.243G>A p.Glu81Glu	.	.	.	.	.	.	.	.	.	.	.	.	.	.	.	.	.	.	.	T	.	.	.	.	.	.	.	.	.	.	.	.	.	.	.	.	.	.	.	.	.	.	.	.	.
12406	C		hypothetical protein	missense_variant c.821G>A p.Gly274Glu	.	.	.	.	.	.	.	.	.	.	.	.	.	.	.	.	.	.	.	.	.	.	.	.	.	.	.	.	.	.	.	.	.	.	.	.	T	.	.	.	.	.	.	.	.
12606	T		hypothetical protein	synonymous_variant c.621A>C p.Gly207Gly	.	.	.	.	.	.	.	.	.	.	.	.	.	.	.	.	.	.	.	.	.	.	.	.	.	.	.	.	.	.	.	.	.	.	.	.	G	.	.	.	.	.	.	.	.
12745	C	narL	Nitrate/nitrite response regulator protein NarL	missense_variant c.515C>T p.Pro172Leu	.	.	.	.	.	.	.	.	.	.	.	.	.	.	.	.	.	.	.	.	.	.	.	.	.	.	.	.	.	.	.	.	.	T	.	.	.	.	.	.	.	.	.	.	.
12853	A		hypothetical protein	synonymous_variant c.30A>T p.Ser10Ser	.	.	.	.	.	.	.	.	.	.	.	.	.	.	.	.	.	.	.	T	.	.	.	.	.	.	.	.	.	.	.	.	.	.	.	.	.	.	.	.	.	.	.	.	.
12858	T	rbsD	D-ribose pyranase	missense_variant c.223A>G p.Thr75Ala	.	.	.	.	.	.	.	.	.	.	.	.	.	.	.	.	.	.	.	.	.	.	.	.	.	.	.	.	.	.	.	.	.	.	.	.	.	.	.	.	.	.	.	.	.
13184	T				.	.	.	.	.	.	.	.	.	.	.	.	.	.	.	.	.	.	.	.	.	.	.	.	.	.	.	.	.	.	.	.	.	.	.	.	.	.	.	.	.	.	.	.	.
13535	C	rpsD	30S ribosomal protein S4	synonymous_variant c.72C>T p.Gly24Gly	.	.	.	.	.	.	.	.	.	.	.	.	.	.	.	.	.	.	.	.	.	.	.	.	.	.	.	.	.	.	.	.	.	.	.	.	.	.	.	.	.	.	.	.	.
14811	G		hypothetical protein	synonymous_variant c.396C>T p.His132His	.	.	.	.	.	.	.	.	.	.	.	.	.	.	.	A	.	.	.	.	.	.	.	.	.	.	.	.	.	.	.	.	.	.	.	.	.	.	.	.	.	.	.	.	.
15487	G	bdcA_2	Cyclic-di-GMP-binding biofilm dispersal mediator protein	synonymous_variant c.15C>T p.His5His	.	.	.	.	.	.	.	.	.	.	.	.	.	.	.	.	.	.	.	.	.	.	.	.	.	.	.	.	.	.	.	.	.	A	.	.	.	.	.	.	.	.	.	.	.
15608	T	mdtH_2	Multidrug resistance protein MdtH	missense_variant c.871T>C p.Ser291Pro	.	.	.	.	.	.	.	.	.	.	.	.	.	.	.	.	.	.	.	.	.	.	.	.	.	.	.	.	.	.	.	.	.	.	.	.	.	.	.	.	.	.	.	.	.
15948	C	pspC	Phage shock protein C	synonymous_variant c.345C>T p.Arg115Arg	.	.	.	.	.	.	.	.	.	.	.	.	.	.	.	.	.	.	.	.	.	.	.	.	.	.	.	.	.	.	.	.	.	.	.	.	.	.	.	.	.	.	.	.	.
16380	T	prfB	Peptide chain release factor RF2	missense_variant c.293A>G p.Asp98Gly	.	.	.	.	.	.	.	.	.	.	.	.	.	.	.	.	.	.	.	.	.	.	.	.	.	.	.	.	.	.	.	.	.	.	.	.	.	.	.	.	.	.	.	.	.
17991	A		hypothetical protein	stop_gained c.98T>A p.Leu33*	T	.	.	.	.	.	.	.	.	.	.	.	.	.	.	.	.	.	.	.	.	.	.	.	.	.	.	.	.	.	.	.	.	.	.	.	.	.	.	.	.	.	.	.	.
18373	A		hypothetical protein	synonymous_variant c.258A>G p.Ala86Ala	.	.	.	.	.	.	.	.	.	.	.	.	.	.	.	.	.	.	.	.	.	.	.	.	.	.	.	.	.	.	.	.	.	.	.	.	.	.	.	.	.	.	.	.	.
18672	C	pknK	Serine/threonine-protein kinase PknK	synonymous_variant c.2544G>A p.Pro848Pro	.	.	.	.	.	.	.	.	.	.	.	.	.	.	.	.	.	.	.	.	.	.	.	.	.	.	.	.	.	.	.	.	.	.	.	.	.	.	.	.	.	.	.	.	.
19477	G	asnC	Regulatory protein AsnC	missense_variant c.34G>A p.Gly12Ser	.	.	.	.	.	.	.	.	.	.	.	.	.	.	.	.	.	.	.	.	.	.	.	.	.	.	.	.	.	.	.	.	A	.	.	.	.	.	.	.	.	.	.	.	.
19574	G	yfeX	putative deferrochelatase/peroxidase YfeX	missense_variant c.706C>T p.Pro236Ser	.	.	.	.	.	.	.	.	.	.	.	.	.	.	.	.	.	.	.	.	.	.	.	.	.	.	.	.	.	.	.	.	.	.	.	.	A	.	.	.	.	.	.	.	.
20554	C	tlyC	Hemolysin C	missense_variant c.629C>T p.Pro210Leu	.	.	.	.	.	.	.	.	.	.	.	.	.	.	.	.	.	.	.	.	.	.	.	.	.	.	.	.	.	.	.	.	.	.	.	.	T	.	.	.	.	.	.	.	.
20583	C		putative oxidoreductase	synonymous_variant c.1404G>A p.Val468Val	.	.	.	.	.	.	.	.	.	.	.	.	.	.	.	.	.	.	.	.	.	.	.	.	.	.	.	.	.	.	.	.	.	.	.	.	.	.	T	T	.	.	.	.	.
20693	C	metE_2	5-methyltetrahydropteroyltriglutamate-- homocysteine methyltransferase	missense_variant c.1294G>T p.Gly432Trp	.	.	.	.	.	.	.	.	.	.	.	.	.	.	.	.	.	.	.	.	.	.	.	.	.	.	.	.	.	.	.	.	.	.	.	.	.	.	.	.	.	.	.	.	.
20846	A	mnmG	tRNA uridine 5-carboxymethylaminomethyl modification enzyme MnmG	missense_variant c.23A>C p.Asp8Ala	.	.	.	.	.	.	.	.	.	.	.	.	.	.	.	.	.	.	.	.	.	.	.	.	.	.	.	.	.	.	.	.	.	.	.	.	.	.	.	.	.	.	.	.	.
21302	C	sdhE	FAD assembly factor SdhE	start_lost c.3G>A p.Val1?	.	.	.	.	.	.	.	.	.	.	.	.	.	.	.	.	.	.	.	.	.	.	.	.	.	.	.	.	.	.	.	.	.	.	.	.	.	.	.	.	.	.	.	.	.
22127	G	ygfZ	tRNA-modifying protein YgfZ	missense_variant c.331G>A p.Ala111Thr	.	.	.	.	.	.	.	.	.	.	.	.	.	.	.	.	.	.	.	.	.	.	.	.	.	.	.	.	.	.	.	.	.	.	.	.	.	.	.	.	.	.	.	.	.
22621	C		hypothetical protein	missense_variant c.130G>A p.Asp44Asn	.	.	.	.	.	.	.	.	.	.	.	.	.	.	.	.	.	.	.	.	.	.	.	.	.	.	.	.	.	.	.	.	.	.	.	.	T	.	.	.	.	.	.	.	.
22828	G		hypothetical protein	missense_variant c.477G>T p.Lys159Asn	.	.	.	.	.	.	.	.	.	.	.	.	.	.	.	.	.	.	.	.	.	.	.	.	T	.	.	.	.	.	.	.	.	.	.	.	.	.	.	.	.	.	.	.	.
23302	G	cysB	HTH-type transcriptional regulator CysB	stop_gained c.307C>T p.Gln103*	.	.	.	.	.	.	.	.	.	.	.	.	.	.	.	.	.	.	.	.	.	.	.	.	.	.	.	.	.	.	.	.	.	.	.	.	A	.	.	.	.	.	.	.	.
23382	T	cysB	HTH-type transcriptional regulator CysB	missense_variant c.227A>T p.Lys76Ile	.	.	.	.	.	.	.	.	.	.	.	.	.	.	.	.	.	.	.	.	.	.	.	.	.	.	.	.	.	.	.	.	.	.	A	.	.	.	.	.	.	.	.	.	.
23727	C	nrtA	Nitrate transport protein NrtA	missense_variant c.304G>A p.Gly102Ser	.	.	.	.	.	.	.	.	.	.	.	.	.	.	.	.	.	.	.	.	.	.	.	.	.	.	.	.	.	.	.	.	.	.	.	.	.	.	.	.	.	.	.	.	.
24255	G				.	.	.	.	.	.	.	.	.	.	.	.	.	.	.	.	.	.	.	.	.	.	.	.	.	.	.	.	.	.	.	.	.	.	.	.	.	.	.	.	.	.	.	.	.
24416	G	cvaA	Colicin V secretion protein CvaA	missense_variant c.253G>A p.Val85Ile	.	.	.	.	.	.	.	.	.	.	.	.	.	.	.	.	.	.	.	.	.	.	.	.	.	.	.	.	.	.	.	.	.	.	.	.	.	.	.	.	.	.	.	.	.
25036	A	lpd	Dihydrolipoyl dehydrogenase	missense_variant c.50A>G p.Tyr17Cys	.	.	.	.	.	.	.	.	.	.	.	.	.	.	.	.	.	.	.	.	.	.	.	.	.	.	.	.	.	.	.	.	.	.	.	.	.	.	.	.	.	.	.	.	.
25280	G	rbn_2	Ribonuclease BN	missense_variant c.106G>A p.Gly36Ser	.	.	.	.	.	.	.	.	.	.	.	.	.	.	.	.	.	.	.	.	.	.	.	.	.	.	.	.	.	.	.	.	.	.	A	.	.	.	.	.	.	.	.	.	.
26079	A				.	.	.	.	.	.	.	.	.	.	.	.	.	.	.	.	.	.	.	.	.	.	.	.	.	.	.	.	.	.	.	.	.	.	.	.	.	.	.	.	.	.	.	.	.
26525	G				.	.	.	.	.	.	.	.	.	.	.	.	.	.	.	.	.	.	.	.	.	.	.	A	.	.	.	.	.	.	.	.	.	.	.	.	.	.	.	.	.	.	.	.	.
26774	A	ppsA	Phosphoenolpyruvate synthase	missense_variant c.311T>C p.Leu104Pro	.	.	.	.	.	.	.	.	.	.	.	.	.	.	.	.	.	.	.	.	.	.	.	.	.	.	.	.	.	.	.	.	.	.	.	.	G	.	.	.	.	.	.	.	.
28204	C	rhtC_3	Threonine efflux protein	missense_variant c.163G>A p.Val55Met	.	.	.	.	.	.	.	.	.	.	.	.	.	.	.	.	.	.	.	.	.	.	.	.	.	.	.	.	.	.	.	.	.	.	.	.	.	.	.	.	.	.	.	.	.
28386	A	chaA	Sodium-potassium/proton antiporter ChaA	missense_variant c.502A>G p.Thr168Ala	.	.	.	.	.	.	.	.	.	.	.	.	.	.	.	.	.	.	.	.	.	.	.	G	.	.	.	.	.	.	.	.	.	.	.	G	.	.	.	.	.	.	.	.	.
29141	T	rpoB	DNA-directed RNA polymerase subunit beta	missense_variant c.1547A>T p.Asp516Val	.	.	.	.	.	.	.	.	.	.	.	.	.	.	.	.	.	.	.	.	.	.	.	.	.	.	.	.	.	.	.	.	.	.	.	.	.	.	.	.	.	.	.	.	.
29220	A	bdbD	Disulfide bond formation protein D	missense_variant c.281A>G p.Gln94Arg	.	.	.	.	.	.	.	.	.	.	.	.	.	.	.	.	.	.	.	.	.	.	.	.	.	.	.	.	.	.	.	.	.	.	.	.	.	.	.	.	.	.	.	.	.
29670	A				.	.	.	.	.	.	.	.	.	.	.	.	.	.	.	.	.	.	.	C	.	.	.	.	.	.	.	.	.	.	.	.	.	.	.	.	.	.	.	.	.	.	.	.	.
32140	C		hypothetical protein	synonymous_variant c.42G>A p.Ala14Ala	.	.	.	.	.	.	.	.	.	.	.	.	.	.	.	.	.	.	.	.	.	.	.	.	.	.	.	.	.	.	.	.	.	.	.	.	.	.	.	.	.	.	.	.	.
32731	G	prfA	Peptide chain release factor RF1	missense_variant c.374C>T p.Ala125Val	.	.	.	.	.	.	.	.	.	.	.	.	.	.	.	.	.	.	.	.	.	.	.	.	.	.	.	.	.	.	.	.	.	.	.	.	A	.	.	.	.	.	.	.	.
33694	G	cytR_3	HTH-type transcriptional repressor CytR	missense_variant c.1001G>A p.Arg334His	.	.	.	.	.	.	.	.	.	.	.	.	.	.	.	.	.	.	.	.	.	.	.	.	.	.	.	.	.	.	.	.	.	.	.	A	.	.	.	.	.	.	.	.	.
35236	A	fepA_2	Ferrienterobactin receptor	missense_variant c.1169T>G p.Val390Gly	.	.	.	.	.	.	.	.	.	.	.	.	.	.	.	.	.	.	.	.	.	.	.	.	.	.	.	.	.	.	.	.	.	.	.	.	.	.	.	.	.	.	.	.	.
36266	G	hexR_3	HTH-type transcriptional regulator HexR	missense_variant c.236G>A p.Ser79Asn	.	.	.	.	.	.	.	.	.	.	.	.	.	.	.	.	.	.	.	.	.	.	.	.	.	.	.	.	.	.	.	.	.	.	.	.	.	.	.	.	.	.	A	A	A
36752	A	csiD	Protein CsiD	missense_variant c.952A>G p.Thr318Ala	.	.	.	.	.	.	.	.	.	.	.	.	.	.	.	.	.	.	.	.	.	.	.	.	.	.	.	.	.	.	.	.	.	.	.	.	.	.	.	.	.	.	.	.	.
39009	C	dauA_2	C4-dicarboxylic acid transporter DauA	missense_variant c.1594C>T p.Pro532Ser	.	.	.	.	.	.	.	.	.	.	.	.	.	.	.	.	.	.	.	.	.	.	.	.	.	.	.	.	.	.	.	.	.	.	.	.	T	.	.	.	.	.	.	.	.
39416	A		hypothetical protein	missense_variant c.127A>C p.Thr43Pro	.	.	.	.	.	.	.	.	.	.	.	.	.	.	.	.	.	.	.	.	.	.	.	.	.	.	.	.	.	.	.	.	.	.	.	.	.	.	.	.	.	.	.	.	.
39626	C		hypothetical protein	missense_variant c.515C>T p.Ala172Val	.	.	.	.	.	.	.	.	.	.	T	.	.	.	.	.	.	.	.	.	.	.	.	.	.	.	.	.	.	.	.	.	.	.	.	.	.	.	.	.	.	.	.	.	.
39874	G	maeB	NADP-dependent malic enzyme	missense_variant c.1403C>T p.Ala468Val	.	.	.	.	.	.	.	.	.	.	.	.	.	.	.	.	.	.	.	.	.	.	.	.	.	.	.	.	.	.	.	.	.	.	.	.	.	.	.	.	.	.	.	.	.
40130	C	intA_5	Prophage integrase IntA	synonymous_variant c.256C>T p.Leu86Leu	.	.	.	.	.	.	.	.	.	.	.	.	.	.	.	T	.	.	.	.	.	.	.	.	.	.	.	.	.	.	.	.	.	.	.	.	.	.	.	.	.	.	.	.	.
40979	G	trpA	Tryptophan synthase alpha chain	synonymous_variant c.381G>A p.Leu127Leu	.	.	.	.	.	.	.	.	.	.	.	.	.	.	.	.	.	.	.	.	.	.	.	.	.	.	.	.	.	.	.	.	.	.	.	.	.	.	.	.	.	.	.	.	.
42471	G				.	.	.	.	.	.	.	.	.	.	.	.	.	.	.	.	.	.	.	.	.	.	.	.	.	.	.	.	.	.	.	.	T	.	.	.	.	.	.	.	.	.	.	.	.
43570	C	thpA_2	D-threitol-binding protein	missense_variant c.517G>A p.Ala173Thr	.	.	.	.	.	.	.	.	.	.	.	.	.	.	.	.	.	.	.	.	.	.	.	.	.	.	.	.	.	.	.	.	.	.	.	.	.	.	.	.	.	.	.	.	.
44004	T	ppa_1	Inorganic pyrophosphatase	missense_variant c.506A>T p.Lys169Ile	.	.	.	.	.	.	.	.	.	.	.	.	.	.	.	.	.	A	.	.	.	.	.	.	.	.	.	.	.	.	.	.	.	.	.	.	.	.	.	.	.	.	.	.	.
44148	C	argP	HTH-type transcriptional regulator ArgP	missense_variant c.32C>T p.Ala11Val	.	.	.	.	.	.	.	.	.	.	.	.	.	.	.	.	.	.	.	.	.	.	.	.	.	.	.	.	.	.	.	.	.	.	.	.	T	.	.	.	.	.	.	.	.
45205	C		hypothetical protein	synonymous_variant c.147G>A p.Leu49Leu	.	.	.	.	.	.	.	.	.	.	.	.	.	.	.	.	.	.	.	.	.	.	.	.	.	.	.	.	.	.	.	.	.	.	.	.	.	.	.	.	.	.	.	.	.
45606	G	resE	Sensor histidine kinase ResE	missense_variant c.551C>T p.Thr184Met	.	.	.	.	.	.	.	.	.	.	.	.	.	.	.	.	.	.	.	.	.	.	.	.	.	.	.	.	.	.	.	.	.	.	.	.	.	.	.	.	.	.	.	.	.
45791	G	resE	Sensor histidine kinase ResE	synonymous_variant c.366C>T p.Gly122Gly	.	.	.	.	.	.	.	.	.	.	.	.	.	.	.	.	.	.	.	.	.	.	.	.	.	.	.	.	.	.	.	.	.	.	.	.	.	.	.	.	.	.	.	.	.
46480	A	gsiB_2	Glutathione-binding protein GsiB	missense_variant c.539A>T p.Asn180Ile	T	.	.	.	.	.	.	.	.	.	.	.	.	.	.	.	.	.	.	.	.	.	.	.	.	.	.	.	.	.	.	.	.	.	.	.	.	.	.	.	.	.	.	.	.
46776	A	gsiB_2	Glutathione-binding protein GsiB	missense_variant c.835A>G p.Thr279Ala	.	.	.	.	.	.	.	.	.	.	.	.	.	.	.	.	.	.	.	.	.	.	.	.	G	.	.	.	.	.	.	.	.	.	.	.	.	.	.	.	.	.	.	.	.
47086	A		hypothetical protein	missense_variant c.362T>C p.Val121Ala	.	.	.	.	.	.	.	G	.	G	.	.	.	.	.	.	.	.	.	.	.	.	.	.	.	.	.	.	.	.	.	.	.	G	.	.	.	.	.	.	.	.	.	.	.
48859	G		hypothetical protein	synonymous_variant c.567C>T p.Ala189Ala	.	.	.	.	.	.	.	.	.	.	.	.	.	.	.	.	.	.	.	.	.	.	.	.	.	.	.	.	A	A	A	.	.	.	.	.	.	.	.	.	.	.	.	.	.
48907	T	ddpC_2	putative D,D-dipeptide transport system permease protein DdpC	missense_variant c.392T>C p.Ile131Thr	.	.	.	.	.	.	.	.	.	.	.	.	.	.	.	.	.	.	.	.	.	.	.	.	.	.	.	.	.	.	.	.	.	.	.	.	.	.	.	.	.	.	.	.	.
51197	G	potA_5	Spermidine/putrescine import ATP-binding protein PotA	synonymous_variant c.439C>T p.Leu147Leu	.	.	.	.	.	.	.	.	.	.	.	.	.	.	.	.	.	.	.	.	.	.	.	.	.	.	.	.	.	.	.	.	.	.	.	.	.	.	.	.	.	.	.	.	.
52571	A		hypothetical protein	synonymous_variant c.981A>G p.Ala327Ala	.	.	.	.	.	.	.	.	.	.	.	.	.	.	.	.	.	.	.	.	.	.	.	G	.	.	.	.	.	.	.	.	.	.	.	.	.	.	.	.	.	.	.	.	.
53643	T	rbsA_6	Ribose import ATP-binding protein RbsA	missense_variant c.550T>A p.Phe184Ile	.	.	.	.	.	.	.	.	.	.	.	.	.	.	.	.	.	.	.	.	.	.	.	.	.	.	.	.	.	.	.	.	.	.	.	A	.	.	.	.	.	.	.	.	.
53742	C		hypothetical protein	missense_variant c.1070C>T p.Pro357Leu	.	.	.	.	.	.	.	.	.	.	.	.	.	.	.	.	.	.	.	.	.	.	.	.	.	.	.	.	.	.	.	.	.	.	.	.	.	.	.	.	.	.	.	.	.
53873	G		hypothetical protein	synonymous_variant c.786C>T p.Thr262Thr	.	.	.	.	.	.	.	.	.	.	.	.	.	.	.	.	.	.	A	.	A	.	.	.	.	.	.	.	.	.	.	.	.	.	.	.	.	.	.	.	.	.	.	.	.
54603	T				.	.	.	.	.	.	.	.	.	.	.	.	.	.	.	.	.	.	.	.	.	.	.	.	.	.	.	.	.	.	.	.	.	.	.	.	C	.	.	.	.	.	.	.	.
55080	A				.	.	.	.	.	.	.	.	G	.	.	.	.	.	.	.	.	.	.	.	.	.	.	.	.	.	.	.	.	.	.	.	.	.	.	.	.	G	.	.	.	.	.	.	.
55600	C		hypothetical protein	synonymous_variant c.603C>T p.Arg201Arg	.	.	.	.	.	.	.	.	.	.	.	.	.	.	.	.	.	.	.	.	.	.	.	.	.	.	.	.	.	.	.	.	.	.	.	.	T	.	.	.	.	.	.	.	.
55604	C	clsA	Cardiolipin synthase A	missense_variant c.908C>T p.Ala303Val	.	.	.	.	.	.	.	.	.	.	.	.	.	.	.	.	.	.	.	.	.	.	.	.	.	.	.	.	.	.	.	.	.	.	.	.	.	.	.	.	.	.	.	.	.
58301	A	cytR_1	HTH-type transcriptional repressor CytR	missense_variant c.395T>C p.Leu132Ser	.	.	.	.	.	.	.	.	.	.	.	.	.	.	.	.	.	.	.	.	.	.	.	G	.	.	.	.	.	.	.	.	G	.	.	G	.	.	.	.	.	.	.	.	.
58833	G	exuT_1	Hexuronate transporter	missense_variant c.10G>A p.Gly4Ser	.	A	.	.	.	.	.	.	.	.	.	.	.	.	.	.	.	.	.	.	.	.	.	.	.	.	.	.	.	.	.	.	.	.	.	.	.	.	.	.	.	.	.	.	.
59484	T	trxA_1	Thioredoxin	synonymous_variant c.96T>A p.Ser32Ser	A	.	.	.	.	.	.	.	.	.	.	A	.	.	.	.	.	.	.	.	.	.	.	.	.	.	.	.	.	.	.	.	.	.	.	.	.	.	.	.	.	.	.	.	.
59568	G	exuT_1	Hexuronate transporter	missense_variant c.745G>A p.Ala249Thr	.	A	A	.	A	A	.	.	.	.	.	.	.	.	A	A	A	.	.	.	.	.	.	.	A	.	A	.	.	.	.	.	.	.	.	.	A	.	A	A	A	.	A	A	A
60317	A	gyrB	DNA gyrase subunit B	missense_variant c.1394A>G p.Gln465Arg	.	.	.	.	.	.	.	.	.	.	.	.	.	.	.	.	.	.	.	.	.	.	.	.	.	.	.	.	.	.	.	.	.	.	.	.	G	.	.	.	.	.	.	.	.
60851	C		hypothetical protein	missense_variant c.253C>T p.Leu85Phe	.	.	.	.	.	.	.	.	.	.	.	.	.	.	.	.	.	.	.	.	.	.	.	.	.	.	.	.	.	.	.	.	.	.	.	.	.	.	.	.	.	.	.	.	.
61292	A				.	.	.	.	.	.	.	.	.	.	.	.	.	.	.	.	.	.	.	.	.	.	.	.	.	T	.	.	.	.	.	.	.	.	.	.	.	.	.	.	.	.	.	.	.
62367	G		Alpha-xylosidase BoGH31A	missense_variant c.2227G>A p.Ala743Thr	.	.	.	.	.	.	.	.	.	.	.	.	.	.	.	.	.	.	.	.	.	.	A	.	.	.	.	.	.	.	.	.	.	.	.	.	.	.	.	.	.	.	.	.	.
63587	C				.	.	.	.	.	.	.	.	.	.	.	.	.	.	.	.	.	.	.	.	.	.	.	.	.	.	.	.	.	.	.	.	.	.	.	.	.	.	.	.	.	.	.	.	.
64051	C	csrD	RNase E specificity factor CsrD	missense_variant c.1486C>T p.Arg496Cys	.	.	.	.	.	.	.	.	.	.	.	.	.	.	.	.	.	.	.	.	.	.	.	.	.	.	.	.	.	T	.	.	.	.	.	.	.	.	.	.	.	.	.	.	.
64543	A	bepA_1	Beta-barrel assembly-enhancing protease	missense_variant c.1286A>G p.Glu429Gly	.	.	.	.	.	.	.	.	.	.	.	.	.	.	.	.	.	.	.	.	.	.	.	.	.	.	.	.	.	.	.	.	.	.	.	.	.	.	.	.	.	.	.	.	.
65401	C				.	.	.	.	.	.	.	.	.	.	.	.	.	.	.	.	.	.	.	.	.	.	.	.	.	.	.	.	.	.	.	.	.	.	.	.	.	.	.	.	.	.	.	.	.
65695	C	chbG	Chitooligosaccharide deacetylase ChbG	synonymous_variant c.468G>T p.Ala156Ala	.	.	.	.	.	.	.	.	.	.	.	.	.	.	.	.	.	.	.	.	.	.	.	.	.	.	.	.	.	.	.	.	.	.	.	.	.	.	.	.	.	.	.	.	.
66354	T	fbaA_3	putative fructose-bisphosphate aldolase	missense_variant c.307A>G p.Met103Val	.	.	.	.	.	.	.	.	.	.	.	.	.	.	.	.	.	.	.	.	.	.	.	.	.	.	.	.	.	.	.	.	.	.	.	.	.	.	.	.	.	.	.	.	.
67106	C	catC	Muconolactone Delta-isomerase	synonymous_variant c.213G>A p.Leu71Leu	.	.	.	.	.	.	.	.	.	.	.	.	.	.	.	.	.	.	.	.	.	.	.	.	.	.	.	.	.	.	.	.	.	.	.	.	.	.	.	.	.	T	.	.	.
69519	G	mggB	Mannosylglucosyl-3-phosphoglycerate phosphatase	missense_variant c.173C>T p.Ala58Val	.	.	.	.	.	.	.	.	.	.	.	.	.	.	.	.	.	.	.	.	.	.	.	.	.	.	.	.	.	.	.	.	A	.	.	.	.	.	.	.	.	.	.	.	.
69602	C	mggB	Mannosylglucosyl-3-phosphoglycerate phosphatase	synonymous_variant c.90G>A p.Lys30Lys	.	.	.	.	.	.	.	.	.	.	.	.	.	.	.	.	.	.	.	.	.	.	.	T	.	.	.	.	.	.	.	.	T	.	.	T	.	.	.	.	.	.	.	.	.
69986	T				.	.	.	.	.	.	.	.	.	.	.	.	.	.	.	.	.	.	.	.	.	.	.	.	.	.	.	.	.	.	.	.	.	.	.	.	.	.	.	.	.	.	.	.	.
70411	C		hypothetical protein	missense_variant c.907C>T p.Arg303Trp	.	.	.	.	.	.	.	.	.	.	.	.	.	.	.	.	.	.	.	.	.	.	.	.	.	.	.	.	.	.	.	.	.	.	.	.	.	.	.	.	.	.	.	.	.
71046	A				.	.	.	.	.	.	.	.	.	.	.	.	.	.	.	.	.	.	.	.	.	.	.	.	.	.	.	.	.	.	.	.	.	.	.	.	.	.	.	.	.	.	.	.	.
71051	T		Putative NrdI-like protein	missense_variant c.308T>C p.Val103Ala	.	.	.	.	.	.	.	.	.	.	.	.	.	.	.	.	.	.	.	.	.	.	.	.	.	.	.	.	.	.	.	.	.	.	.	.	.	.	.	.	.	.	.	.	.
71060	G				.	.	.	.	.	.	.	.	.	.	.	.	.	.	.	.	.	.	.	.	.	.	.	.	.	.	.	.	.	.	.	.	A	.	.	.	.	.	.	.	.	.	.	.	.
71806	G	fdoG_2	Formate dehydrogenase-O major subunit	missense_variant c.121G>A p.Ala41Thr	.	.	.	.	.	.	.	.	.	.	.	.	.	.	.	.	.	.	.	.	.	.	.	.	.	.	.	.	.	.	.	.	A	.	.	.	.	.	.	.	.	.	.	.	.
72451	C				.	.	.	.	.	.	.	.	.	.	.	.	.	.	.	.	.	.	.	.	.	.	.	.	.	.	.	.	.	.	.	.	.	.	.	.	.	.	.	.	.	.	.	.	.
73151	A	rnd	Ribonuclease D	missense_variant c.752T>C p.Leu251Pro	.	.	.	.	.	.	.	.	.	.	.	.	.	.	.	.	.	.	.	.	.	.	.	.	.	.	.	.	.	.	.	.	.	.	.	.	.	.	.	.	.	.	.	.	.
74287	G	epsL	Type II secretion system protein L	missense_variant c.341G>A p.Arg114His	.	.	.	.	.	.	.	.	.	.	.	.	.	.	.	.	.	.	.	.	.	.	.	.	.	.	.	.	.	.	.	.	.	.	.	.	.	.	.	.	.	.	.	.	.
74479	C	azoR_1	FMN-dependent NADH-azoreductase	missense_variant c.383G>T p.Gly128Val	.	.	.	.	.	.	.	.	.	.	.	.	.	.	.	.	.	.	.	.	.	.	.	.	.	.	.	.	.	.	.	.	.	.	.	.	.	.	.	.	.	.	.	.	.
74987	G				.	.	.	.	.	.	.	.	.	.	.	.	.	.	.	.	.	.	.	.	.	.	.	.	.	.	.	.	.	.	.	.	.	.	.	.	.	.	.	.	.	.	.	.	.
75170	G	astE_2	Succinylglutamate desuccinylase	missense_variant c.115C>T p.His39Tyr	.	.	.	.	.	.	.	.	.	.	.	.	.	.	.	.	.	.	.	.	.	.	.	.	.	.	.	.	.	.	.	.	.	.	.	.	.	A	.	.	.	.	.	.	.
75426	C		hypothetical protein	stop_gained c.289C>T p.Gln97*	.	.	.	.	.	.	.	.	.	.	.	.	.	.	.	.	.	T	.	.	.	.	.	.	.	.	.	.	.	.	.	.	.	.	.	.	.	.	.	.	.	.	.	.	.
75892	G	cpdB	2',3'-cyclic-nucleotide 2'-phosphodiesterase/3'-nucleotidase	missense_variant c.130G>A p.Asp44Asn	.	.	.	.	.	.	.	.	.	.	.	.	.	.	.	.	.	.	.	A	.	.	.	.	.	.	.	.	.	.	.	.	.	.	.	.	.	.	.	.	.	.	.	.	.
76524	C	tsaB	tRNA threonylcarbamoyladenosine biosynthesis protein TsaB	missense_variant c.667G>A p.Ala223Thr	.	.	.	.	.	.	.	.	.	.	.	.	.	.	.	.	.	.	.	.	.	.	.	.	.	.	.	.	.	.	.	.	.	.	.	.	.	.	.	.	.	.	.	.	.
76525	C		hypothetical protein	missense_variant c.1460C>T p.Thr487Met	.	.	.	.	.	.	.	.	.	.	.	.	.	.	.	.	.	.	.	.	.	.	.	.	.	.	.	.	.	.	.	.	.	.	.	.	T	.	.	.	.	.	.	.	.
77312	C	glnP_1	Glutamine transport system permease protein GlnP	missense_variant c.523C>T p.Arg175Cys	.	.	.	.	.	.	.	.	.	.	.	.	.	.	.	.	.	.	.	.	.	.	.	.	.	.	.	.	.	.	.	.	.	.	.	.	.	.	.	.	.	.	.	.	.
77491	C	aaeB_2	p-hydroxybenzoic acid efflux pump subunit AaeB	missense_variant c.410C>T p.Thr137Ile	.	.	.	.	.	.	.	.	.	.	.	.	.	.	.	.	.	.	.	.	.	.	.	.	.	.	.	.	.	.	.	.	.	.	.	.	.	.	.	.	.	.	.	.	.
77537	T	rluF	23S rRNA pseudouridine(2604) synthase	missense_variant c.391A>G p.Asn131Asp	.	.	.	.	.	.	.	.	.	.	.	.	.	.	.	.	.	.	.	.	.	.	.	C	.	.	.	.	.	.	.	.	.	.	.	C	.	.	.	.	.	.	.	.	.
79344	G	bacC	Dihydroanticapsin 7-dehydrogenase	missense_variant c.50G>A p.Gly17Asp	.	.	.	.	.	.	.	.	.	.	.	.	.	.	.	.	.	.	.	.	.	.	.	A	.	.	.	.	.	.	.	.	.	.	.	A	.	.	.	.	.	.	.	.	.
81428	G	ytfE	Iron-sulfur cluster repair protein YtfE	synonymous_variant c.327G>A p.Pro109Pro	.	.	.	.	.	.	.	.	.	.	.	.	.	.	.	.	.	.	.	.	.	.	.	.	.	.	.	.	.	.	.	A	.	.	.	.	.	.	.	.	.	.	.	.	.
81741	A	mdh_1	Malate dehydrogenase	missense_variant c.398A>T p.Lys133Ile	.	.	.	.	.	.	.	.	T	.	.	.	.	.	.	.	.	.	.	.	.	.	.	.	.	.	.	.	.	.	.	.	.	.	.	.	.	T	.	.	.	.	.	.	.
82664	T				.	.	.	.	.	.	.	.	.	.	.	.	.	.	.	.	.	.	.	.	.	.	.	.	.	.	.	.	.	.	.	.	.	.	.	.	.	.	.	.	.	.	.	.	.
82733	C	degS	Serine endoprotease DegS	missense_variant c.745G>A p.Gly249Ser	.	.	.	.	.	.	.	.	.	.	.	.	.	.	.	.	.	.	T	.	T	.	.	.	.	.	.	.	.	.	.	.	.	.	.	.	.	.	.	.	.	.	.	.	.
83161	T	degS	Serine endoprotease DegS	missense_variant c.317A>T p.Gln106Leu	.	.	.	.	.	.	.	.	.	.	.	.	.	.	.	.	.	.	.	.	.	.	.	.	.	.	.	.	.	.	.	.	.	.	.	.	.	.	.	.	.	.	.	.	.
83413	A				T	.	.	.	.	.	.	.	.	.	.	.	.	.	.	.	.	.	.	.	.	.	.	.	.	.	.	.	.	.	.	.	.	.	.	.	.	.	.	.	.	.	.	.	.
83676	C	trpD	Anthranilate phosphoribosyltransferase	missense_variant c.739G>A p.Glu247Lys	.	.	.	.	.	.	.	.	.	.	.	.	.	.	.	.	.	.	.	.	.	.	.	.	.	.	.	.	.	.	.	.	.	.	.	.	.	.	.	.	.	.	.	.	.
83728	C	pcnB	Poly(A) polymerase I	missense_variant c.1151C>A p.Pro384Gln	.	.	.	.	.	.	.	.	.	.	.	.	.	.	.	.	.	.	.	.	.	.	.	.	.	.	.	.	.	.	.	.	.	.	.	A	.	.	.	.	.	.	.	.	.
87282	C	mscK	Mechanosensitive channel MscK	missense_variant c.383G>A p.Gly128Glu	.	.	.	.	.	.	.	.	.	.	.	.	.	.	.	.	.	.	.	.	.	.	.	T	.	.	.	.	.	.	.	.	T	.	.	T	.	.	.	.	.	.	.	.	.
87481	G	icaB	Poly-beta-1,6-N-acetyl-D-glucosamine N-deacetylase	missense_variant c.475C>T p.Arg159Cys	.	.	.	.	.	.	.	.	A	.	.	.	.	.	.	.	.	.	.	.	.	.	.	.	.	.	.	.	.	.	.	.	.	.	.	.	.	.	.	.	.	.	.	.	.
87911	C	acrR_2	HTH-type transcriptional regulator AcrR	stop_gained c.534G>A p.Trp178*	.	.	.	.	.	.	.	.	.	.	.	.	.	.	.	.	.	.	.	.	.	.	.	.	.	.	.	.	.	.	.	.	.	.	.	.	.	.	.	.	.	.	.	.	.
87944	C	acrR_2	HTH-type transcriptional regulator AcrR	missense_variant c.501G>A p.Met167Ile	.	.	.	.	.	.	.	.	.	.	.	.	.	.	.	.	.	.	.	.	.	.	.	.	.	.	.	.	.	.	.	.	.	.	.	.	.	.	.	.	.	.	.	.	.
88983	C	dxs_1	1-deoxy-D-xylulose-5-phosphate synthase	missense_variant c.380G>A p.Gly127Asp	.	.	.	.	.	.	.	.	.	.	.	.	.	.	.	.	.	.	.	.	.	.	.	.	.	.	.	.	.	.	.	.	.	.	.	.	T	.	.	.	.	.	.	.	.
89465	T	manZ_1	PTS system mannose-specific EIID component	missense_variant c.358T>G p.Tyr120Asp	G	G	G	G	G	G	G	G	G	G	G	G	.	G	G	G	G	G	G	G	G	G	G	G	G	G	G	G	.	.	.	G	G	G	G	G	G	G	G	G	G	G	G	G	G
89575	G				.	.	.	.	.	.	.	.	.	.	.	.	.	.	.	.	.	.	.	.	.	.	.	.	.	.	.	.	.	.	.	.	.	.	.	.	.	.	.	.	.	.	.	.	.
90770	G				.	.	.	.	.	.	.	.	.	.	.	.	.	.	.	.	.	.	.	.	.	.	.	.	.	.	.	.	.	.	.	.	.	.	.	.	.	.	.	.	.	.	.	.	.
90801	G				.	.	.	A	.	.	.	.	.	.	.	.	.	.	.	.	.	.	.	.	.	.	.	.	.	.	.	.	.	.	.	.	.	.	.	.	.	.	.	.	.	.	.	.	.
91053	G	vgrG1_2	Actin cross-linking toxin VgrG1	missense_variant c.1011G>T p.Glu337Asp	.	.	.	.	.	.	.	.	.	.	.	.	.	.	.	.	.	.	.	.	.	.	.	.	.	.	.	.	.	.	.	.	.	.	.	T	.	.	.	.	.	.	.	.	.
91135	G	mltC	Membrane-bound lytic murein transglycosylase C	missense_variant c.286G>A p.Asp96Asn	.	.	.	.	.	.	.	.	.	.	.	.	.	.	.	.	.	.	.	.	.	.	.	.	.	.	.	.	.	.	.	.	.	.	.	.	.	.	.	.	.	.	.	.	.
91295	G	iclR	Transcriptional repressor IclR	missense_variant c.751G>T p.Asp251Tyr	.	.	.	.	.	.	.	.	.	.	.	.	.	.	.	.	.	.	.	.	.	.	.	.	.	.	.	.	.	.	.	.	.	.	.	.	.	.	.	.	.	.	.	.	T
92199	G	acrB_2	Multidrug efflux pump subunit AcrB	synonymous_variant c.2397G>A p.Pro799Pro	.	.	.	.	.	.	.	.	.	.	.	.	.	.	.	.	.	.	.	.	.	.	.	.	.	.	.	.	.	.	.	.	.	.	.	.	.	.	.	.	.	.	.	.	.
92428	T	acrB_2	Multidrug efflux pump subunit AcrB	missense_variant c.2626T>C p.Tyr876His	.	.	.	.	.	.	.	.	.	.	.	.	.	.	.	.	.	.	.	.	.	.	.	.	.	.	.	.	.	.	.	.	.	.	.	.	.	.	.	.	.	.	.	.	.
92965	T	astB_1	N-succinylarginine dihydrolase	missense_variant c.851T>A p.Leu284Gln	.	.	.	.	.	.	.	.	.	.	.	.	.	.	.	.	.	.	.	.	.	.	.	.	.	.	.	.	.	.	.	.	.	.	.	.	.	.	.	.	.	.	.	.	.
94328	C	maa	Maltose O-acetyltransferase	missense_variant c.116C>T p.Ala39Val	.	.	.	.	.	.	.	.	.	.	.	.	.	.	.	.	.	.	.	.	.	.	.	.	.	.	.	.	.	.	.	.	.	T	.	.	.	.	.	.	.	.	.	.	.
94329	G	uhpT	Hexose-6-phosphate:phosphate antiporter	missense_variant c.253G>A p.Val85Ile	.	.	.	.	.	.	.	.	.	.	.	.	.	.	.	.	.	.	.	.	.	.	.	.	.	.	.	.	.	.	.	.	.	.	.	.	.	.	.	.	.	.	.	.	.
97286	T	pncC_3	Nicotinamide-nucleotide amidohydrolase PncC	stop_gained c.181A>T p.Lys61*	.	.	.	.	.	.	.	.	.	.	.	.	.	.	.	.	.	.	.	.	.	.	.	.	.	.	.	.	.	.	.	.	.	.	.	.	.	.	.	.	.	.	.	.	.
97923	C	moxC	Putative monooxygenase MoxC	missense_variant c.998G>T p.Ser333Ile	.	.	.	.	.	.	.	.	.	.	.	.	.	.	.	.	.	.	.	.	.	.	.	.	.	.	.	.	.	A	A	.	.	.	.	.	.	.	.	.	.	.	.	.	.
98090	A	yjaB_2	putative N-acetyltransferase YjaB	missense_variant c.446A>T p.Glu149Val	.	.	.	.	.	.	.	.	.	.	.	.	.	.	.	.	.	.	.	.	.	.	.	.	T	.	.	.	.	.	.	.	.	.	.	.	.	.	.	.	.	.	.	.	.
98108	G	ybhS	Inner membrane transport permease YbhS	missense_variant c.967G>C p.Ala323Pro	.	.	.	.	.	.	.	.	.	.	.	.	.	.	.	.	.	.	.	.	.	.	.	.	.	.	.	.	.	.	.	.	.	.	.	.	.	.	.	.	.	.	.	.	.
98866	G	lacI_2	Lactose operon repressor	stop_gained c.328C>T p.Gln110*	.	.	.	.	.	.	.	.	.	.	.	.	.	.	.	.	.	.	.	.	.	.	.	.	.	.	.	.	.	.	A	.	.	.	.	.	.	.	.	.	.	.	.	.	.
100367	T	ansA	L-asparaginase 1	missense_variant c.987T>A p.Asn329Lys	A	.	.	.	.	.	.	.	.	.	.	.	.	.	.	.	.	.	.	.	.	.	.	.	.	.	.	.	.	.	.	.	.	.	.	.	.	.	.	.	.	.	.	.	.
100773	G	pncA	Nicotinamidase	missense_variant c.364G>A p.Ala122Thr	.	.	.	.	.	.	.	.	.	.	.	.	.	.	.	.	.	.	.	A	.	.	.	.	.	.	.	.	.	.	.	.	.	.	.	.	.	.	.	.	.	.	.	.	.
101526	C				.	.	.	.	.	.	.	.	.	.	.	.	.	.	.	.	.	.	.	.	.	.	.	T	.	.	.	.	.	.	.	.	T	.	.	T	.	.	.	.	.	.	.	.	.
102660	C		hypothetical protein	missense_variant c.1192G>C p.Val398Leu	.	.	.	.	.	.	.	.	.	.	.	.	.	.	.	.	.	.	.	.	.	.	.	.	.	.	.	.	.	.	.	.	.	.	G	.	.	.	.	.	.	.	.	.	.
102688	G	arcB	Aerobic respiration control sensor protein ArcB	missense_variant c.994G>T p.Gly332Trp	.	.	.	.	.	.	.	.	.	.	.	.	.	.	.	.	.	.	.	.	.	.	.	.	.	.	.	.	.	.	.	.	.	.	.	.	.	.	.	.	.	.	.	.	.
102999	G	bglY	Beta-galactosidase BglY	synonymous_variant c.310C>T p.Leu104Leu	.	.	.	.	.	.	.	.	.	.	.	.	.	.	.	.	.	.	.	.	.	.	.	.	.	.	.	.	.	.	.	.	.	.	.	.	.	.	.	.	.	A	.	.	.
103324	T	arcB	Aerobic respiration control sensor protein ArcB	missense_variant c.1630T>A p.Ser544Thr	.	.	.	.	.	A	.	.	.	.	.	.	.	.	A	A	.	.	.	.	.	.	.	.	.	.	.	.	.	.	.	.	.	.	.	.	.	.	.	.	.	.	A	A	A
104442	A	srlD	Sorbitol-6-phosphate 2-dehydrogenase	missense_variant c.604A>G p.Thr202Ala	.	.	.	.	.	.	.	.	.	.	.	.	.	.	.	.	.	.	.	.	.	.	.	.	.	.	.	.	.	.	.	.	.	.	.	.	G	.	.	.	.	.	.	.	.
105258	A	srlR_3	Glucitol operon repressor	missense_variant c.57A>T p.Lys19Asn	.	.	.	.	.	.	.	.	.	.	.	.	.	.	.	.	.	.	.	.	.	.	.	.	.	.	.	.	.	.	.	.	.	.	.	T	.	.	.	.	.	.	.	.	.
105383	A				.	.	.	.	.	.	.	.	.	.	.	.	.	.	.	.	.	.	.	.	.	.	.	.	.	.	.	.	.	.	.	.	.	.	.	.	.	.	.	.	.	.	.	.	.
105449	C	mtgA	Biosynthetic peptidoglycan transglycosylase	stop_gained c.532C>T p.Gln178*	.	T	T	.	T	T	.	.	.	.	.	.	.	.	T	T	T	.	.	.	.	.	.	.	T	.	T	.	.	.	.	.	.	.	.	.	T	.	T	T	T	.	T	T	T
106199	T	hflK_2	Modulator of FtsH protease HflK	missense_variant c.880A>G p.Thr294Ala	.	.	.	.	.	.	.	.	.	C	.	.	.	.	.	.	.	.	.	.	.	.	.	.	.	.	.	.	.	.	.	.	.	.	.	.	.	.	.	.	.	.	.	.	.
106533	A	lamB_1	Maltoporin	synonymous_variant c.234T>C p.Phe78Phe	.	.	.	.	.	.	.	.	.	.	.	.	.	.	.	.	.	.	.	.	.	.	G	.	.	.	.	.	.	.	.	.	.	.	.	.	.	.	.	.	.	.	.	.	.
106572	C	moaA	GTP 3',8-cyclase	missense_variant c.446_447delTGinsAT p.Leu149Tyr	.	.	.	.	.	.	.	.	.	.	.	.	.	.	.	.	.	.	.	.	.	.	.	.	.	.	.	.	.	.	.	.	.	.	.	.	.	.	.	.	.	.	.	.	.
106573	A	moaA	GTP 3',8-cyclase	missense_variant c.446_447delTGinsAT p.Leu149Tyr	.	.	.	.	.	.	.	.	.	.	.	.	.	.	.	.	.	.	.	.	.	.	.	T	.	.	.	.	.	.	.	.	T	.	.	T	.	.	.	.	.	.	.	.	.
106574	A	moaA	GTP 3',8-cyclase	missense_variant c.445_446delTTinsCA p.Leu149Gln	.	.	.	.	.	.	.	.	.	.	.	.	.	.	.	.	.	.	.	.	.	.	.	G	.	.	.	.	.	.	.	.	G	.	.	G	.	.	.	.	.	.	.	.	.
107295	A	fecA	Fe(3+) dicitrate transport protein FecA	missense_variant c.1024A>C p.Thr342Pro	.	.	.	.	.	.	.	.	.	.	.	.	.	.	.	.	.	.	.	.	.	.	C	.	.	.	.	.	.	.	.	.	.	.	.	.	.	.	.	.	.	.	.	.	.
107760	A	ybhK	Putative gluconeogenesis factor	missense_variant c.441A>T p.Glu147Asp	T	.	.	.	.	.	.	.	.	.	.	.	.	.	.	.	.	.	.	.	.	.	.	.	.	.	.	.	.	.	.	.	.	.	.	.	.	.	.	.	.	.	.	.	.
108787	G		hypothetical protein	missense_variant c.49G>A p.Glu17Lys	.	.	.	.	.	.	.	.	.	.	.	.	.	.	.	.	.	.	.	.	.	.	.	.	.	.	.	.	.	.	.	.	.	.	.	.	.	.	.	.	.	.	.	.	.
111667	G	mutL	DNA mismatch repair protein MutL	stop_gained c.37C>T p.Gln13*	.	.	.	.	.	.	.	.	.	.	.	.	.	.	.	.	.	.	.	.	.	.	.	.	.	.	.	.	.	.	.	.	.	.	.	.	A	.	.	.	.	.	.	.	.
112505	A	galA	Gallate dioxygenase	missense_variant c.716A>T p.Glu239Val	.	.	.	.	.	.	.	.	.	.	.	.	.	.	.	.	.	.	.	.	.	.	T	.	.	.	.	.	.	.	.	.	.	.	.	.	.	.	.	.	.	.	.	.	.
112653	C	manA	Mannose-6-phosphate isomerase	missense_variant c.880G>A p.Glu294Lys	.	.	.	.	.	.	.	.	.	.	.	.	.	.	.	.	.	.	.	.	.	.	.	.	.	.	.	.	.	.	.	.	.	.	.	.	.	.	.	.	.	.	.	.	.
113905	G	norG_2	HTH-type transcriptional regulator NorG	missense_variant c.535G>A p.Ala179Thr	.	.	.	.	.	.	.	.	.	.	.	.	.	.	.	.	.	.	A	.	A	.	.	.	.	.	.	.	.	.	.	.	.	.	.	.	.	.	.	.	.	.	.	.	.
115217	G	mlaE	putative phospholipid ABC transporter permease protein MlaE	missense_variant c.585G>C p.Trp195Cys	.	.	.	.	.	.	.	.	.	.	.	.	.	.	.	.	.	.	.	.	.	.	.	.	.	.	.	.	.	.	.	.	.	.	.	.	.	.	.	.	.	.	.	.	.
115285	G		hypothetical protein	missense_variant c.337C>T p.Arg113Cys	.	.	.	.	.	.	.	.	.	.	.	.	.	.	.	.	.	.	.	.	.	.	.	.	.	.	.	.	.	.	.	.	.	.	.	.	A	.	.	.	.	.	.	.	.
116729	G	fumC	Fumarate hydratase class II	missense_variant c.1010G>T p.Cys337Phe	.	T	T	T	T	T	.	.	.	.	T	.	.	T	T	T	T	.	.	T	.	T	T	.	T	.	T	.	.	.	.	.	.	.	.	.	T	.	T	T	T	.	T	T	T
119735	A		hypothetical protein	missense_variant c.304T>A p.Cys102Ser	.	.	.	T	.	.	.	.	.	.	.	.	.	.	.	.	.	.	.	.	.	.	.	.	.	.	.	.	.	.	.	.	.	.	.	.	.	.	.	.	.	.	.	.	.
120430	G	suhB_2	Inositol-1-monophosphatase	missense_variant c.649G>A p.Glu217Lys	.	.	.	.	.	.	.	.	.	.	.	.	.	.	.	.	.	.	A	.	A	.	.	.	.	.	.	.	.	.	.	.	.	.	.	.	.	.	.	.	.	.	.	.	.
120720	A				.	.	.	.	.	.	.	.	.	.	.	.	.	.	.	.	.	.	.	.	.	.	.	.	.	.	.	.	.	.	.	.	.	.	.	.	.	.	.	.	.	.	.	.	.
121204	A	nadC	Nicotinate-nucleotide pyrophosphorylase [carboxylating]	missense_variant c.346A>G p.Thr116Ala	.	.	.	.	.	.	.	.	.	.	.	.	.	.	.	.	.	.	.	.	.	.	.	.	G	.	.	.	.	.	.	.	.	.	.	.	.	.	.	.	.	.	.	.	.
121782	A				.	.	.	.	.	.	.	.	.	.	.	.	.	.	.	.	.	.	.	.	.	.	.	.	.	.	.	.	.	.	.	.	.	.	.	.	.	.	.	.	.	.	.	.	.
121836	G	prr	Gamma-aminobutyraldehyde dehydrogenase	missense_variant c.481C>T p.Pro161Ser	.	.	.	.	.	.	.	.	.	.	.	.	.	.	.	.	.	.	.	.	.	.	.	.	.	.	.	.	.	.	.	.	.	.	.	.	.	.	.	.	.	.	.	.	.
124077	G		hypothetical protein	synonymous_variant c.654C>A p.Ala218Ala	.	.	.	.	.	.	.	.	.	.	.	.	.	.	.	.	.	.	.	.	.	.	.	.	.	.	.	.	.	.	T	.	.	.	.	.	.	.	.	.	.	.	.	.	.
124251	T		hypothetical protein	missense_variant c.430A>G p.Ser144Gly	.	.	.	.	.	.	.	.	.	.	.	.	.	.	.	.	.	.	.	.	.	.	.	.	.	.	.	.	.	.	.	.	.	.	.	.	C	.	.	.	.	.	.	.	.
124852	A	hutH	Histidine ammonia-lyase	missense_variant c.20T>A p.Ile7Asn	.	.	.	.	.	.	.	.	.	.	.	.	.	.	.	.	.	.	.	.	.	.	.	.	.	.	.	.	.	.	.	.	.	.	.	.	T	.	.	.	.	.	.	.	.
125902	G	spuE	Spermidine-binding periplasmic protein SpuE	synonymous_variant c.340C>T p.Leu114Leu	.	.	.	.	.	.	.	.	.	.	.	.	.	.	.	.	.	.	.	.	.	.	.	A	.	.	.	.	.	.	.	.	.	.	.	.	.	.	.	.	.	.	.	.	.
131481	G	lpxM	Lipid A biosynthesis myristoyltransferase	missense_variant c.737C>T p.Pro246Leu	.	.	.	.	.	.	.	.	.	.	.	.	.	.	.	.	.	.	.	.	.	.	.	.	.	.	.	.	.	.	.	.	.	.	.	A	.	.	.	.	.	.	.	.	.
132098	T	abgT	p-aminobenzoyl-glutamate transport protein	missense_variant c.1091A>G p.Asn364Ser	.	.	.	.	.	.	.	.	.	.	.	.	.	.	.	.	.	.	.	.	.	.	.	.	.	.	.	.	.	.	.	.	.	.	.	.	.	.	.	.	.	.	.	.	.
132240	G	abgT	p-aminobenzoyl-glutamate transport protein	missense_variant c.949C>A p.Leu317Met	.	.	.	.	.	.	.	.	.	.	.	.	.	.	.	.	.	.	.	.	.	.	.	.	.	.	.	.	.	.	.	.	.	.	.	T	.	.	.	.	.	.	.	.	.
132685	A				.	C	.	.	.	.	.	.	.	.	.	.	.	.	.	.	.	.	.	.	.	.	.	.	.	.	.	.	.	.	.	.	.	.	.	.	.	.	.	.	.	.	.	.	.
132763	C	fhlA	Formate hydrogenlyase transcriptional activator	missense_variant c.1015C>T p.Arg339Trp	.	.	.	.	.	.	.	.	.	.	.	.	.	.	.	.	.	.	.	.	.	.	.	.	.	.	.	.	.	.	.	.	.	.	.	.	.	.	.	.	.	.	.	.	.
133089	G		hypothetical protein	stop_gained c.598C>T p.Gln200*	.	.	.	.	.	.	.	.	.	.	.	.	.	.	.	.	.	.	.	.	.	.	.	A	.	.	.	.	.	.	.	.	.	.	.	A	.	.	.	.	.	.	.	.	.
133608	G		hypothetical protein	synonymous_variant c.48C>T p.His16His	.	.	.	.	.	.	.	.	.	.	.	.	.	.	.	.	.	.	.	.	.	.	.	.	.	.	.	.	.	.	.	.	.	.	.	.	.	.	.	.	.	.	.	.	.
133622	C	abgB	p-aminobenzoyl-glutamate hydrolase subunit B	missense_variant c.1132G>A p.Ala378Thr	.	.	.	.	.	.	.	.	.	.	.	.	.	.	.	.	.	.	.	.	.	.	.	.	.	.	.	.	.	.	.	.	.	.	.	.	.	.	.	.	.	.	.	.	.
135902	T	znuB	High-affinity zinc uptake system membrane protein ZnuB	missense_variant c.458T>C p.Ile153Thr	.	.	.	.	.	.	.	.	.	.	.	.	.	.	.	.	.	.	.	.	.	.	.	.	.	.	.	.	.	.	.	.	.	.	.	.	.	.	.	.	.	.	.	.	.
136047	C	znuB	High-affinity zinc uptake system membrane protein ZnuB	synonymous_variant c.603C>T p.Ala201Ala	.	.	.	.	.	.	.	.	.	.	.	.	.	.	.	.	.	.	.	.	.	.	.	T	.	.	.	.	.	.	.	.	T	.	.	T	.	.	.	.	.	.	.	.	.
136548	G		hypothetical protein	synonymous_variant c.381G>A p.Arg127Arg	.	.	.	.	.	.	.	.	.	.	.	.	.	.	.	.	.	.	.	.	.	.	.	.	.	.	.	.	.	.	.	.	.	.	.	.	A	.	.	.	.	.	.	.	.
139134	A		hypothetical protein	stop_gained c.329T>G p.Leu110*	.	.	.	.	.	.	.	.	.	.	.	.	.	.	.	.	.	.	.	.	.	.	.	.	.	.	.	.	.	.	.	.	.	.	.	.	.	.	.	.	.	.	.	.	.
139981	G	ybhA	Pyridoxal phosphate phosphatase YbhA	missense_variant c.255G>A p.Met85Ile	.	.	.	.	.	.	.	.	.	.	.	.	.	.	.	.	.	.	.	.	.	.	.	.	.	.	.	.	.	.	.	.	.	.	.	.	.	.	.	.	.	.	.	.	.
143387	A	mak_1	Fructokinase	missense_variant c.773A>C p.Asp258Ala	.	.	.	.	C	.	.	.	.	.	.	.	.	.	.	.	.	.	.	.	.	.	.	.	.	.	.	.	.	.	.	.	.	.	.	.	.	.	.	.	.	.	.	.	.
144364	G	cyoB	Cytochrome bo(3) ubiquinol oxidase subunit 1	missense_variant c.778G>A p.Gly260Ser	.	.	.	.	.	.	.	.	.	.	.	.	.	.	.	.	.	.	.	.	.	.	.	.	.	.	.	.	.	.	.	.	.	.	.	.	.	.	.	.	.	.	.	.	.
145785	A		hypothetical protein	synonymous_variant c.12T>C p.His4His	.	.	.	.	.	.	.	.	.	.	.	.	.	.	.	.	.	.	.	.	.	.	.	.	.	.	.	.	.	.	.	.	.	.	.	.	.	.	.	.	.	.	.	.	.
147216	G	ftsI_2	Peptidoglycan D,D-transpeptidase FtsI	missense_variant c.914C>T p.Pro305Leu	.	.	.	.	.	.	.	.	.	.	.	.	.	.	.	.	.	.	.	.	.	.	.	.	.	.	.	.	.	.	.	.	.	.	.	.	.	.	.	.	.	.	.	.	.
147515	G	shdC	Phenolic acid decarboxylase subunit C	missense_variant c.289G>A p.Val97Met	.	.	.	.	.	.	.	.	.	.	.	.	.	.	.	.	.	.	.	.	.	.	.	.	.	.	.	.	.	.	.	.	.	.	.	.	.	.	.	.	.	.	.	.	.
149277	G	pdxJ	Pyridoxine 5'-phosphate synthase	synonymous_variant c.678C>T p.Gly226Gly	.	.	.	.	.	.	.	.	.	.	.	.	.	.	.	.	.	.	.	.	.	.	.	.	.	.	.	.	.	.	.	.	.	.	.	.	A	.	.	.	.	.	.	.	.
149543	G	yesR	Unsaturated rhamnogalacturonyl hydrolase YesR	synonymous_variant c.540C>T p.Gly180Gly	.	.	.	.	.	.	.	.	.	.	.	.	.	.	.	.	.	.	.	.	.	.	.	.	.	.	.	.	.	.	.	.	.	.	.	.	.	.	.	.	.	.	.	.	.
150878	G	cra_2	Catabolite repressor/activator	missense_variant c.677C>T p.Ala226Val	.	.	.	.	.	.	.	.	.	.	.	.	.	.	.	.	.	.	.	.	.	.	.	.	.	.	.	.	.	.	.	.	.	.	.	.	.	.	.	.	.	.	.	.	.
151637	G	aroG	Phospho-2-dehydro-3-deoxyheptonate aldolase, Phe-sensitive	synonymous_variant c.846C>T p.Gly282Gly	.	.	.	.	.	.	.	.	.	.	.	.	.	.	.	.	.	.	.	.	.	.	.	.	.	.	.	.	.	.	.	.	.	.	.	.	A	.	.	.	.	.	.	.	.
151668	A	quiA	Quinate/shikimate dehydrogenase (quinone)	missense_variant c.263A>G p.Asn88Ser	.	.	.	.	.	.	.	.	.	.	.	.	.	.	.	.	.	.	.	.	.	.	.	.	.	.	.	.	.	.	.	.	.	.	.	.	.	.	.	.	.	.	.	.	.
156394	C	afr_3	1,5-anhydro-D-fructose reductase	synonymous_variant c.336C>A p.Ile112Ile	.	.	.	.	.	.	.	.	.	.	.	.	.	.	.	.	.	.	.	.	.	.	.	.	.	.	.	.	.	.	.	.	.	.	.	.	.	.	.	.	.	.	.	.	.
156551	C	rseB	Sigma-E factor regulatory protein RseB	missense_variant c.404G>A p.Arg135His	.	.	.	.	.	.	.	.	.	.	.	.	.	.	.	.	.	.	.	.	.	.	.	.	.	.	.	.	.	.	.	.	.	.	.	.	.	.	.	.	.	.	.	.	.
157988	T		putative zinc-binding alcohol dehydrogenase	missense_variant c.830T>C p.Val277Ala	.	.	.	.	.	.	.	.	.	.	.	.	.	.	.	.	.	.	.	.	.	.	.	.	.	.	.	.	.	.	.	.	.	.	.	.	C	.	.	.	.	.	.	.	.
158081	G	araF	L-arabinose-binding periplasmic protein	missense_variant c.296C>A p.Ala99Asp	.	.	.	T	.	.	.	.	.	.	.	.	.	.	.	.	.	.	.	.	.	.	.	.	.	.	.	.	.	.	.	.	.	.	.	.	.	.	.	.	.	.	.	.	.
158226	T	murQ_2	N-acetylmuramic acid 6-phosphate etherase	stop_lost&splice_region_variant c.919T>A p.Ter307Lysext*?	.	.	.	.	.	.	.	.	.	.	.	.	.	.	.	.	.	.	.	.	.	.	.	.	.	.	.	.	.	.	.	.	A	.	.	.	.	.	.	.	.	.	.	.	.
159438	C		hypothetical protein	missense_variant c.310C>A p.Gln104Lys	.	.	.	.	.	.	.	.	.	.	.	.	.	.	.	.	.	.	.	.	.	.	.	.	.	.	.	.	.	.	.	.	.	.	.	.	.	.	.	.	.	.	.	.	.
160727	G				.	.	.	.	.	.	.	.	.	.	.	.	.	.	.	.	.	.	.	.	.	.	.	A	.	.	.	.	.	.	.	.	A	.	.	A	.	.	.	.	.	.	.	.	.
160808	A				.	.	.	.	.	.	.	.	.	.	.	.	.	.	.	.	.	.	.	.	.	.	.	.	.	.	.	.	.	.	.	.	.	.	.	.	.	.	.	.	.	.	.	.	.
161467	C		NADH oxidase	synonymous_variant c.279C>T p.Thr93Thr	.	.	.	.	.	.	.	.	.	.	.	.	.	.	.	.	.	.	.	.	.	.	.	.	.	.	.	.	.	.	.	.	.	T	.	.	.	.	.	.	.	.	.	.	.
161977	C	thiI	tRNA sulfurtransferase	missense_variant c.1020G>A p.Met340Ile	.	.	.	.	.	.	.	.	.	.	.	.	.	.	.	.	.	.	.	.	.	.	.	.	.	.	.	.	.	.	.	.	.	.	.	.	.	.	.	.	.	.	.	.	.
162590	C	rluE	Ribosomal large subunit pseudouridine synthase E	missense_variant c.280C>A p.Leu94Met	.	.	.	.	.	.	.	.	.	.	.	.	.	.	.	.	.	.	.	.	.	.	A	.	.	.	.	.	.	.	.	.	.	.	.	.	.	.	.	.	.	.	.	.	.
164497	A		Putative TrmH family tRNA/rRNA methyltransferase	missense_variant c.515T>C p.Val172Ala	.	.	.	.	.	.	.	.	.	.	.	.	.	.	.	.	.	.	.	.	.	.	.	.	.	.	.	.	.	.	.	.	.	.	.	.	.	.	.	.	.	.	.	.	.
166980	A				.	.	.	.	.	.	.	.	.	.	.	.	.	.	.	.	.	.	.	.	.	.	.	.	.	.	.	.	.	.	.	.	G	.	.	.	.	.	.	.	.	.	.	.	.
168684	C	phoP_2	Virulence transcriptional regulatory protein PhoP	missense_variant c.425C>T p.Ser142Leu	.	.	.	.	.	.	.	.	.	.	.	.	.	.	.	.	.	.	.	.	.	.	.	.	.	.	.	.	.	.	.	.	.	.	.	.	.	.	.	.	.	T	.	.	.
169510	C		Non-reducing end alpha-L-arabinofuranosidase BoGH43A	missense_variant c.701G>A p.Gly234Glu	.	.	.	.	.	.	.	.	.	.	.	.	.	.	.	.	.	.	.	.	.	.	.	.	.	.	.	.	.	.	.	.	.	.	.	.	T	.	.	.	.	.	.	.	.
169521	T	phoQ	Sensor protein PhoQ	synonymous_variant c.591T>C p.Tyr197Tyr	.	.	.	.	.	.	.	.	.	.	C	.	.	.	.	.	.	.	.	.	.	.	.	.	.	.	.	.	.	.	.	.	.	.	.	.	.	.	.	.	.	.	.	.	.
169693	A	phoQ	Sensor protein PhoQ	missense_variant c.763A>T p.Asn255Tyr	.	.	.	.	.	.	.	.	.	.	.	.	.	.	.	.	.	.	.	.	.	.	.	.	.	.	.	.	.	.	.	.	.	.	.	.	.	.	.	.	.	.	.	.	.
171186	C	dtpA	Dipeptide and tripeptide permease A	missense_variant c.296C>A p.Ala99Glu	.	.	.	.	.	.	.	.	.	.	.	.	.	.	.	.	.	.	.	.	.	.	.	.	.	.	.	.	.	.	.	.	A	.	.	.	.	.	.	.	.	.	.	.	.
171775	A	uvrY	Response regulator UvrY	missense_variant c.449T>C p.Ile150Thr	.	.	.	.	.	.	.	.	.	.	.	.	.	.	.	.	.	.	.	.	.	.	.	.	.	.	.	.	.	.	.	.	G	.	.	.	.	.	.	.	.	.	.	.	.
171925	T	yajI	putative lipoprotein YajI	missense_variant c.404T>C p.Val135Ala	.	.	.	.	.	.	.	.	.	.	.	.	.	.	.	.	.	.	.	.	.	.	.	.	.	.	.	.	.	.	.	.	.	.	.	.	.	.	.	.	.	.	.	.	.
172230	C				.	.	.	.	.	.	.	.	.	.	.	.	.	.	.	.	.	.	.	.	.	.	.	.	.	.	.	.	.	.	.	.	.	.	.	.	.	.	.	.	.	.	.	.	.
173337	C	pdxY	Pyridoxal kinase PdxY	missense_variant c.679G>A p.Gly227Ser	.	.	.	.	.	.	.	.	.	.	.	.	.	.	.	.	.	.	.	.	.	.	.	.	.	.	.	.	.	.	.	.	.	.	.	.	.	.	.	.	.	.	.	.	.
175639	C	artM_1	Arginine transport ATP-binding protein ArtM	missense_variant c.52G>A p.Val18Met	.	.	.	.	.	.	.	.	.	.	.	.	.	.	.	.	.	.	.	.	.	.	.	.	.	.	.	.	.	.	.	.	.	.	.	.	.	.	.	.	.	.	.	.	.
177358	C				.	.	.	.	.	.	.	.	.	.	.	.	.	.	.	.	.	.	.	.	.	.	.	A	.	.	.	.	.	.	.	.	.	.	.	A	.	.	.	.	.	.	.	.	.
180463	T		hypothetical protein	missense_variant c.497A>G p.Glu166Gly	.	.	C	.	.	.	.	.	.	.	.	.	.	.	.	.	.	.	.	.	.	.	.	.	.	.	.	.	.	.	.	.	.	.	.	.	.	.	.	.	.	.	.	.	.
180471	A				.	.	.	.	.	.	.	.	.	.	.	.	.	.	.	.	.	.	.	.	.	.	.	C	.	.	.	.	.	.	.	.	.	.	.	C	.	.	.	.	.	.	.	.	.
182131	A	polB	DNA polymerase II	missense_variant c.326A>G p.Asp109Gly	.	.	.	.	.	.	.	.	.	.	.	.	.	.	.	.	.	.	.	.	.	.	.	.	.	.	.	.	.	.	.	.	.	.	.	.	.	.	.	.	.	.	.	.	.
184173	A				.	.	.	.	.	.	.	.	.	.	.	.	.	.	.	.	.	.	.	.	.	.	.	.	.	.	.	.	.	.	.	.	.	.	.	.	.	.	.	C	.	.	.	.	.
184252	G	ynfE	Putative dimethyl sulfoxide reductase chain YnfE	stop_gained c.1150C>T p.Gln384*	.	.	.	.	.	.	.	.	.	.	.	.	.	.	.	.	.	.	.	.	.	.	.	A	.	.	.	.	.	.	.	.	A	.	.	A	.	.	.	.	.	.	.	.	.
185508	G				.	.	.	.	.	.	.	.	.	.	.	.	.	.	.	.	.	.	.	.	.	.	.	.	.	.	.	.	.	.	.	.	A	.	.	.	.	.	.	.	.	.	.	.	.
185578	A				.	.	.	.	.	.	.	.	.	.	.	.	.	.	.	.	.	.	.	.	.	.	.	.	.	.	.	.	.	.	.	.	.	.	.	.	.	.	.	.	.	.	.	.	.
186682	A	nemA	N-ethylmaleimide reductase	stop_gained c.256A>T p.Lys86*	.	.	.	.	.	.	.	.	.	.	.	.	T	.	.	.	.	.	.	.	.	.	.	.	.	.	.	.	.	.	.	.	.	.	.	.	.	.	.	.	.	.	.	.	.
187069	G	nemA	N-ethylmaleimide reductase	missense_variant c.643G>C p.Val215Leu	.	.	.	.	.	.	.	.	.	.	.	.	.	.	.	.	.	.	.	.	.	.	.	.	.	.	.	.	.	.	.	.	.	.	.	.	.	.	.	.	.	.	.	.	.
187112	A	dcm	DNA-cytosine methyltransferase	synonymous_variant c.831T>G p.Gly277Gly	.	.	.	.	C	.	.	.	.	.	.	.	.	.	.	.	.	.	.	.	.	.	.	.	.	.	.	.	.	.	.	.	.	.	.	.	.	.	.	.	.	.	.	.	.
187749	A	dcm	DNA-cytosine methyltransferase	missense_variant c.194T>A p.Leu65Gln	.	.	.	.	.	.	.	.	.	.	.	.	.	.	.	.	.	.	T	.	T	.	.	.	.	.	.	T	.	.	.	.	.	.	.	.	.	.	.	.	.	.	.	.	.
188116	C	qseB	Transcriptional regulatory protein QseB	synonymous_variant c.369C>T p.Ser123Ser	.	.	.	.	.	.	.	.	.	.	.	.	.	.	.	.	.	T	.	.	.	.	.	.	.	.	.	.	.	.	.	.	.	.	.	.	.	.	.	.	.	.	.	.	.
188882	C	lgrD	Linear gramicidin synthase subunit D	synonymous_variant c.609C>T p.Ser203Ser	.	.	.	.	.	.	.	.	.	.	.	.	.	.	.	.	.	.	.	.	.	.	.	.	.	.	.	.	.	.	.	.	.	.	.	.	.	.	.	.	.	.	.	.	.
189238	A				.	.	.	.	.	.	.	.	.	.	.	.	T	.	.	.	.	.	.	.	.	.	.	.	.	.	.	.	.	.	.	.	.	.	.	.	.	.	.	.	.	.	.	.	.
190798	C	citA_1	Sensor histidine kinase CitA	synonymous_variant c.387C>T p.Gly129Gly	.	.	.	.	.	.	.	.	.	.	.	.	.	.	.	.	.	.	.	.	.	.	.	.	.	.	.	.	.	.	.	.	.	.	.	.	.	.	.	.	.	.	.	.	.
191015	T		hypothetical protein	missense_variant c.609T>G p.Asp203Glu	.	.	.	.	.	.	.	.	.	.	.	.	.	.	.	.	.	.	.	.	.	.	.	.	.	.	.	.	.	.	.	.	.	G	.	.	.	.	.	.	.	.	.	.	.
191247	C	parE	DNA topoisomerase 4 subunit B	missense_variant c.1558G>A p.Val520Ile	.	.	.	.	.	.	.	.	.	.	.	.	.	.	.	.	.	.	.	.	.	.	.	.	.	.	.	.	.	.	.	.	.	.	.	.	T	.	.	.	.	.	.	.	.
191591	G	exuT_4	Hexuronate transporter	missense_variant c.284C>T p.Ala95Val	.	.	.	.	.	.	.	.	.	.	.	.	.	.	.	.	.	.	.	.	.	.	.	.	.	.	.	.	.	.	.	.	.	.	.	.	A	.	.	.	.	.	.	.	.
191661	G	parE	DNA topoisomerase 4 subunit B	missense_variant c.1144C>T p.Arg382Cys	.	.	.	.	.	.	.	.	.	.	.	.	.	.	.	.	.	.	.	.	.	.	.	.	.	.	.	.	.	.	.	.	.	.	.	.	A	.	.	.	.	.	.	.	.
194147	C	cpdA_1	3',5'-cyclic adenosine monophosphate phosphodiesterase CpdA	missense_variant c.91G>A p.Glu31Lys	.	.	.	.	.	.	.	.	.	.	.	.	.	.	.	.	.	.	.	.	.	.	.	.	.	.	.	.	.	.	.	.	T	.	.	.	.	.	.	.	.	.	.	.	.
194570	A	erfK	putative L,D-transpeptidase ErfK/SrfK	synonymous_variant c.381T>C p.Gly127Gly	.	.	.	.	.	.	.	.	.	.	.	.	.	.	.	.	.	.	.	.	.	.	.	.	.	.	.	.	.	.	.	.	.	.	.	.	.	.	.	.	.	.	.	.	.
195961	C		hypothetical protein	missense_variant c.145G>A p.Ala49Thr	.	.	.	.	.	.	.	.	.	.	.	.	.	.	.	.	.	.	.	.	.	.	.	T	.	.	.	.	.	.	.	.	T	.	.	T	.	.	.	.	.	.	.	.	.
197956	G	ygiC	Putative acid--amine ligase YgiC	missense_variant c.133G>A p.Val45Met	.	.	.	.	.	.	.	.	.	.	.	.	.	.	.	.	.	.	.	.	.	.	.	.	.	.	.	.	.	.	.	.	.	.	.	.	.	.	.	.	.	.	.	.	.
198981	A	ygiC	Putative acid--amine ligase YgiC	synonymous_variant c.1158A>G p.Glu386Glu	.	.	.	.	.	.	.	.	.	.	.	.	.	.	.	.	.	.	.	.	.	.	.	.	.	.	.	.	G	G	G	.	.	.	.	.	.	.	.	.	.	.	.	.	.
201142	T	asr	Acid shock protein	missense_variant c.326_329delTCGCinsCCGA p.ValAla109AlaGlu	C	.	.	.	.	.	.	.	.	.	.	C	.	.	.	.	.	.	.	.	.	.	.	.	.	.	.	.	.	.	.	.	.	.	.	.	.	.	.	.	.	.	.	.	.
201145	C	asr	Acid shock protein	missense_variant c.326_329delTCGCinsCCGA p.ValAla109AlaGlu	A	.	.	.	.	.	.	.	.	.	.	A	.	.	.	.	.	.	.	.	.	.	.	.	.	.	.	.	.	.	.	.	.	.	.	.	.	.	.	.	.	.	.	.	.
201161	T	asr	Acid shock protein	synonymous_variant c.345_348delTGCAinsGGCG p.117	G	.	.	.	.	.	.	.	.	.	.	G	.	.	.	.	.	.	.	.	.	.	.	.	.	.	.	.	.	.	.	.	.	.	.	.	.	.	.	.	.	.	.	.	.
201164	A	asr	Acid shock protein	synonymous_variant c.345_348delTGCAinsGGCG p.117	G	.	.	.	.	.	.	.	.	.	.	G	.	.	.	.	.	.	.	.	.	.	.	.	.	.	.	.	.	.	.	.	.	.	.	.	.	.	.	.	.	.	.	.	.
201172	G	ribB	3,4-dihydroxy-2-butanone 4-phosphate synthase	synonymous_variant c.321C>T p.Thr107Thr	.	.	.	.	.	.	.	.	.	.	.	.	.	.	.	.	.	.	.	.	.	.	.	.	.	.	.	.	.	.	.	.	.	.	.	.	.	.	.	.	.	.	.	.	.
202084	A	bluF_2	Blue light- and temperature-regulated antirepressor BluF	synonymous_variant c.126T>C p.Phe42Phe	.	.	.	.	.	.	.	.	.	.	.	.	G	.	.	.	.	.	.	.	.	.	.	.	.	.	.	.	.	.	.	.	.	.	.	.	.	.	.	.	.	.	.	.	.
202822	C	hldE	Bifunctional protein HldE	synonymous_variant c.1206G>A p.Ala402Ala	.	.	.	.	.	.	.	.	.	.	.	.	.	.	.	.	.	.	.	.	.	.	.	.	.	.	.	.	.	.	.	.	.	.	.	.	.	.	.	.	.	.	.	.	.
203974	C	rob_1	Right origin-binding protein	stop_gained c.308C>A p.Ser103*	.	.	.	.	.	.	.	.	.	.	.	.	.	.	.	.	.	.	.	.	.	.	.	.	.	.	.	A	.	.	.	.	.	.	.	.	.	.	.	.	.	.	.	.	.
204565	C	carB	Carbamoyl-phosphate synthase large chain	missense_variant c.3059G>A p.Arg1020His	.	.	.	.	.	.	.	.	.	.	.	.	.	.	.	.	.	.	.	.	.	.	.	.	.	.	.	.	.	.	.	.	.	.	.	.	.	.	.	.	.	.	.	.	.
207958	G	nagE	PTS system N-acetylglucosamine-specific EIICBA component	missense_variant c.1243C>T p.Arg415Cys	.	.	.	.	.	.	.	.	.	.	.	.	.	.	.	.	.	.	.	.	.	.	.	.	.	.	.	.	.	.	.	.	.	.	.	.	.	.	.	.	.	.	.	.	.
208098	A				.	.	.	.	.	.	.	.	.	.	.	.	T	.	.	.	.	.	.	.	.	.	.	.	.	.	.	.	.	.	.	.	.	.	.	.	.	.	.	.	.	.	.	.	.
208108	G				.	.	.	.	.	.	.	A	.	.	.	.	.	.	.	.	.	.	.	.	.	.	.	.	.	.	.	.	.	.	.	.	.	.	.	.	.	.	.	.	.	.	.	.	.
208274	T		hypothetical protein	missense_variant c.449A>G p.Asp150Gly	.	.	.	.	.	.	.	.	.	.	.	.	.	.	.	.	.	.	.	.	.	.	.	.	.	.	.	.	.	.	.	.	.	.	.	.	.	.	.	.	.	.	.	.	.
209377	A				.	.	.	.	.	.	.	.	.	.	.	.	.	.	.	.	.	.	.	.	.	.	.	.	.	.	.	.	.	.	.	.	.	.	.	.	.	.	.	.	.	.	.	.	.
210511	T	nagA	N-acetylglucosamine-6-phosphate deacetylase	missense_variant c.83T>A p.Ile28Asn	.	.	.	.	.	.	.	.	.	.	.	.	.	.	.	.	.	.	.	.	.	.	.	.	.	.	.	.	.	A	.	.	.	.	.	.	.	.	.	.	.	.	.	.	.
211063	C		hypothetical protein	missense_variant c.1220C>T p.Ala407Val	.	.	.	.	.	.	.	.	.	.	.	.	.	.	.	.	.	.	.	.	.	.	.	.	.	.	.	.	.	.	.	.	.	.	.	.	.	.	.	.	.	.	.	.	.
211988	T	plsX	Phosphate acyltransferase	synonymous_variant c.834A>G p.Gly278Gly	.	.	.	.	.	.	.	.	.	.	.	.	.	.	.	.	.	.	.	.	.	.	.	.	.	.	.	.	.	.	.	.	.	.	.	.	.	.	.	.	.	.	.	.	.
213812	C	gpmI	2,3-bisphosphoglycerate-independent phosphoglycerate mutase	synonymous_variant c.399G>A p.Ala133Ala	.	.	.	.	.	.	.	.	.	.	.	.	.	.	.	.	.	.	.	.	.	.	.	.	.	.	.	.	.	.	.	.	.	.	.	.	.	.	.	.	.	.	.	.	.
214162	C	lacY_2	Lactose permease	missense_variant c.407G>A p.Arg136His	.	.	.	.	.	.	.	.	.	.	.	.	.	.	.	.	.	.	.	.	.	.	.	.	.	.	.	.	.	.	.	.	.	.	.	.	.	.	.	.	.	.	.	.	.
214665	G		hypothetical protein	synonymous_variant c.141C>T p.Thr47Thr	.	.	.	.	.	.	.	.	.	.	.	.	.	.	.	.	.	.	.	.	.	.	.	.	.	.	.	.	.	.	.	.	.	.	.	.	.	.	.	.	.	.	.	.	.
215643	T		hypothetical protein	missense_variant c.821A>G p.Glu274Gly	.	.	.	.	.	.	.	.	.	.	.	.	.	.	.	.	.	.	.	.	.	.	.	.	.	.	.	.	.	.	.	.	.	.	.	.	C	.	.	.	.	.	.	.	.
216097	A				.	.	.	.	.	.	.	.	.	.	.	.	.	.	.	.	.	.	.	.	.	.	.	G	.	.	.	.	.	.	.	.	.	.	.	.	.	.	.	.	.	.	.	.	.
217798	G	oppF_2	Oligopeptide transport ATP-binding protein OppF	missense_variant c.676G>T p.Asp226Tyr	.	.	.	.	.	.	.	.	.	.	.	.	.	.	.	.	.	.	.	T	.	.	.	.	.	.	.	.	.	.	.	.	.	.	.	.	.	.	.	.	.	.	.	.	.
218864	T	ampH	D-alanyl-D-alanine- carboxypeptidase/endopeptidase AmpH	missense_variant c.314T>G p.Val105Gly	.	.	.	.	.	.	.	.	.	.	.	.	.	.	.	.	.	.	.	.	.	.	.	.	.	.	.	.	.	.	.	.	G	.	.	.	.	.	.	.	.	.	.	.	.
219155	A		hypothetical protein	missense_variant c.50A>G p.Asp17Gly	.	.	.	.	.	.	.	.	.	.	.	.	.	.	.	.	.	.	.	G	.	.	.	.	.	.	.	.	.	.	.	.	.	.	.	.	.	.	.	.	.	.	.	.	.
219355	C	miaB	tRNA-2-methylthio-N(6)-dimethylallyladenosine synthase	synonymous_variant c.1275C>A p.Val425Val	.	.	.	.	.	.	.	.	.	.	.	.	A	.	.	.	.	.	.	.	.	.	.	.	.	.	.	.	.	.	.	.	.	.	.	.	.	.	.	.	.	.	.	.	.
219392	A	ampH	D-alanyl-D-alanine- carboxypeptidase/endopeptidase AmpH	missense_variant c.842A>C p.Asp281Ala	.	.	.	.	.	.	.	.	.	.	.	.	.	.	.	.	.	.	.	.	.	.	.	.	.	.	.	.	.	.	.	.	C	.	.	.	.	.	.	.	.	.	.	.	.
220199	A	stp_2	Multidrug resistance protein Stp	missense_variant c.1394T>G p.Val465Gly	.	.	.	.	.	.	.	.	.	.	.	C	.	.	.	.	.	.	.	.	.	.	.	.	.	.	.	.	.	.	.	.	.	.	.	.	.	.	.	.	.	.	.	.	.
220598	C	metN_3	Methionine import ATP-binding protein MetN	stop_gained c.413G>A p.Trp138*	.	.	.	.	.	.	.	.	.	.	.	.	.	.	.	.	.	.	.	.	.	.	.	.	.	.	.	.	.	.	.	.	.	.	.	.	.	.	.	.	.	.	.	.	.
220721	G		putative transporter	synonymous_variant c.315G>A p.Leu105Leu	.	.	.	.	.	.	.	.	.	.	.	.	.	.	.	.	.	.	.	.	.	.	.	.	.	.	.	.	.	.	.	.	.	.	.	.	.	.	.	A	.	.	.	.	.
221428	G		putative transporter	missense_variant c.1022G>A p.Gly341Asp	.	.	.	.	.	.	.	.	.	.	.	.	A	.	.	.	.	.	.	.	.	.	.	.	.	.	.	.	.	.	.	.	.	.	.	.	.	.	.	.	.	.	.	.	.
221550	G	citA_2	Sensor histidine kinase CitA	missense_variant c.1375G>A p.Glu459Lys	.	.	.	.	.	.	.	.	.	.	.	.	.	.	.	.	.	.	.	.	.	.	.	.	.	.	.	.	.	.	.	.	.	.	.	.	A	.	.	.	.	.	.	.	.
222075	C				.	.	.	.	.	.	.	.	.	.	.	.	.	.	.	.	.	.	.	.	.	.	.	A	.	.	.	.	.	.	.	.	.	.	.	A	.	.	.	.	.	.	.	.	.
224135	A	ssuC_3	Putative aliphatic sulfonates transport permease protein SsuC	missense_variant c.536T>C p.Leu179Pro	.	.	.	.	.	.	.	.	G	.	.	.	.	.	.	.	.	.	.	.	.	.	.	.	.	.	.	.	.	.	.	.	.	.	.	.	.	G	.	.	.	.	.	.	.
225573	A				.	.	.	.	.	.	.	.	.	.	.	.	.	.	.	.	.	.	.	.	.	.	.	.	.	.	.	.	.	.	.	.	.	.	.	.	.	.	.	.	.	.	.	.	.
225576	C				.	.	.	.	.	.	.	.	.	.	.	.	.	.	.	.	.	.	.	.	.	.	.	.	.	.	.	.	.	.	.	.	.	.	.	.	.	.	.	.	.	.	.	.	.
225588	A				.	.	.	.	.	.	.	.	.	.	.	.	.	.	.	.	.	.	.	.	.	.	.	.	.	.	.	.	.	.	.	.	.	.	.	.	.	.	.	.	.	.	.	.	.
225591	G				.	.	.	.	.	.	.	.	.	.	.	.	.	.	.	.	.	.	.	.	.	.	.	.	.	.	.	.	.	.	.	.	.	.	.	.	.	.	.	.	.	.	.	.	.
225598	A				.	.	.	.	.	.	.	.	.	.	.	.	.	.	.	.	.	.	.	.	.	.	G	.	.	.	.	.	.	.	.	.	.	.	.	.	.	.	.	.	.	.	.	.	.
225630	A				.	.	.	.	.	.	.	G	.	.	.	.	.	.	.	.	.	.	.	.	.	.	.	.	.	.	.	.	.	.	.	.	.	.	.	.	G	.	.	.	.	.	.	.	.
225811	C	yvqK_2	Cob(I)yrinic acid a,c-diamide adenosyltransferase	missense_variant c.445G>T p.Ala149Ser	.	.	.	.	.	.	.	.	.	.	.	.	.	.	.	.	.	.	.	.	.	.	.	.	.	.	.	.	.	.	.	.	.	.	.	.	.	.	.	.	.	A	.	.	.
227519	G	mmuM	Homocysteine S-methyltransferase	synonymous_variant c.63C>T p.Gly21Gly	.	.	.	.	.	.	.	.	.	.	.	.	.	.	.	.	.	.	.	.	.	.	.	.	.	.	.	.	.	.	.	.	.	.	.	.	A	.	.	.	.	.	.	.	.
228318	A	yibH_1	Inner membrane protein YibH	missense_variant c.580A>G p.Ser194Gly	.	.	.	.	.	.	.	.	.	.	.	.	.	.	.	.	.	.	.	G	.	.	.	.	.	.	.	.	.	.	.	.	.	.	.	.	.	.	.	.	.	.	.	.	.
229236	G	ileS	Isoleucine--tRNA ligase	missense_variant c.1204C>T p.Arg402Cys	.	.	.	.	.	.	.	.	.	.	.	.	.	.	.	.	.	.	.	.	.	.	.	.	.	.	.	.	.	.	.	.	.	.	.	.	.	.	.	.	.	.	.	.	.
230707	A	solA	N-methyl-L-tryptophan oxidase	missense_variant c.922A>G p.Thr308Ala	.	.	.	.	.	.	.	.	.	.	.	.	.	.	.	.	.	.	.	.	.	.	.	.	.	.	.	.	.	.	.	.	.	.	.	.	.	.	.	.	.	.	.	.	.
232297	T				.	.	.	.	.	.	.	.	.	.	.	.	.	.	.	.	.	.	.	.	.	.	.	.	.	.	.	.	.	.	.	.	.	.	.	.	.	.	.	.	.	A	.	.	.
233237	C	amnD	2-aminomuconate deaminase	synonymous_variant c.171C>T p.Thr57Thr	.	.	.	.	.	.	.	.	.	.	.	.	.	.	.	.	.	.	.	.	.	.	.	.	.	.	.	.	.	.	.	.	.	.	T	.	.	.	.	.	.	.	.	.	.
233810	G	glpF_2	Glycerol uptake facilitator protein	missense_variant c.572G>A p.Gly191Asp	.	.	.	.	.	.	.	.	.	.	.	.	.	.	.	.	.	.	.	.	.	.	.	.	.	.	.	.	.	.	.	.	.	.	.	.	.	.	.	.	.	A	.	.	.
237307	A	evgS	Sensor protein EvgS	missense_variant c.1940T>C p.Leu647Pro	.	.	.	.	.	.	.	.	.	.	.	.	.	.	.	.	.	.	.	.	.	.	.	G	.	.	.	.	.	.	.	.	.	.	.	G	.	.	.	.	.	.	.	.	.
238780	A	xylR	Xylose operon regulatory protein	missense_variant c.725T>A p.Met242Lys	.	.	.	.	.	.	.	.	.	.	.	.	.	.	.	.	.	.	.	.	.	.	.	.	.	.	.	.	.	.	.	.	.	.	.	.	.	.	.	.	.	.	.	.	.
240258	G	mrdA	Peptidoglycan D,D-transpeptidase MrdA	missense_variant c.1564G>A p.Val522Met	.	.	.	.	.	.	.	.	.	.	.	.	.	.	.	.	.	.	.	.	.	.	.	A	.	.	.	.	.	.	.	.	A	.	.	A	.	.	.	.	.	.	.	.	.
241070	T	proP_2	Proline/betaine transporter	missense_variant c.35A>T p.Asp12Val	.	.	.	.	.	.	.	.	.	.	.	.	.	.	.	.	.	.	.	.	.	.	.	.	.	.	.	.	.	.	.	.	.	.	.	.	.	.	.	.	.	.	.	.	.
242971	G	ycdY	Chaperone protein YcdY	missense_variant c.464C>T p.Ala155Val	.	.	.	.	.	.	.	.	.	.	.	.	.	.	.	.	.	.	.	.	.	.	.	.	.	.	.	.	.	.	.	A	.	.	.	.	.	.	.	.	.	.	.	.	.
243776	T	ecpD_2	Fimbria adhesin EcpD	missense_variant c.137A>T p.Asp46Val	.	.	.	.	.	.	.	.	.	.	.	.	.	.	.	.	.	.	.	.	.	.	.	.	.	.	.	.	.	.	.	.	.	.	.	.	.	.	.	.	.	.	.	.	.
244493	T	dnaG	DNA primase	missense_variant c.1528A>G p.Thr510Ala	.	.	.	.	.	.	.	.	.	.	.	.	.	.	.	.	.	.	.	.	.	.	.	.	.	.	.	.	.	.	.	.	.	.	.	.	.	.	.	.	.	.	.	.	.
251199	A				.	.	.	.	.	.	.	.	.	.	.	.	.	.	.	.	.	.	.	.	.	.	.	.	.	.	.	.	.	.	.	.	.	.	.	G	.	.	.	.	.	.	.	.	.
251200	T	budC	Diacetyl reductase [(S)-acetoin forming]	missense_variant c.181T>A p.Ser61Thr	.	.	.	.	.	.	.	.	.	.	.	.	.	.	.	.	.	.	.	.	.	.	.	.	.	.	.	.	.	.	.	.	.	.	.	.	.	.	.	.	.	A	.	.	.
253100	G		hypothetical protein	missense_variant c.391C>T p.His131Tyr	.	.	.	.	.	.	.	.	.	.	.	.	.	.	.	.	.	.	.	.	.	.	.	A	.	.	.	.	.	.	.	.	A	.	.	A	.	.	.	.	.	.	.	.	.
253447	G	efeO	Iron uptake system component EfeO	missense_variant c.508C>A p.Gln170Lys	.	.	.	.	.	.	.	.	.	.	.	.	.	.	.	.	.	.	.	.	.	.	.	T	.	.	.	.	.	.	.	.	T	.	.	T	.	.	.	.	.	.	.	.	.
262605	A		hypothetical protein	missense_variant c.77T>C p.Val26Ala	.	.	.	.	.	.	.	.	.	.	.	.	.	.	.	.	.	.	.	.	.	.	.	.	.	.	.	.	.	.	.	.	.	.	.	.	.	.	.	.	.	.	.	.	.
263961	G	dmsA_1	Dimethyl sulfoxide/trimethylamine N-oxide reductase	missense_variant c.1849C>A p.Gln617Lys	.	.	.	.	.	.	.	.	.	.	.	.	.	.	.	.	.	.	.	.	.	.	.	.	.	.	.	.	.	.	.	.	.	.	.	.	.	.	.	.	.	.	.	.	.
269811	C	deoD	Purine nucleoside phosphorylase DeoD-type	missense_variant c.324G>T p.Met108Ile	.	.	.	.	.	.	.	.	.	.	.	.	.	.	.	.	.	.	.	.	.	.	.	.	.	.	.	.	.	.	.	.	.	.	.	.	.	.	.	.	.	.	.	.	.
270285	A	nepI_2	Purine ribonucleoside efflux pump NepI	missense_variant c.187A>G p.Thr63Ala	.	.	.	.	.	.	.	.	.	.	.	.	.	.	.	.	.	.	.	.	.	.	.	G	.	.	.	.	.	.	.	.	.	.	.	G	.	.	.	.	.	.	.	.	.
271426	G	ccmB	Heme exporter protein B	missense_variant c.578C>T p.Ala193Val	.	.	.	.	.	.	.	.	.	.	.	.	.	.	.	.	.	.	.	.	.	.	.	.	.	.	.	.	.	.	.	.	.	.	.	.	A	.	.	.	.	.	.	.	.
271972	A	yoaD_1	Putative 2-hydroxyacid dehydrogenase YoaD	missense_variant c.785T>G p.Val262Gly	.	.	.	.	.	.	.	.	.	.	.	.	.	.	.	.	.	.	.	.	.	.	.	.	.	.	.	.	.	.	.	.	.	.	.	.	.	.	.	.	.	.	.	.	.
276330	C	yhjE_1	Inner membrane metabolite transport protein YhjE	synonymous_variant c.1149C>T p.Gly383Gly	.	.	.	.	.	.	.	.	.	.	.	.	.	.	.	.	.	.	.	.	.	.	.	.	.	.	.	.	.	.	.	.	.	.	.	.	.	.	.	T	.	.	.	.	.
276719	A		hypothetical protein	missense_variant c.139A>G p.Ser47Gly	.	.	.	.	.	.	.	.	.	.	.	.	.	.	.	.	.	.	.	.	.	.	.	G	.	.	.	.	.	.	.	.	G	.	.	G	.	.	.	.	.	.	.	.	.
278531	T	puuA	Gamma-glutamylputrescine synthetase PuuA	missense_variant c.866A>G p.Asn289Ser	.	.	.	.	.	.	.	.	.	.	.	.	.	.	.	.	.	.	.	.	.	.	.	.	.	.	.	.	.	.	.	.	.	.	.	.	.	.	.	.	.	.	.	.	.
279609	C				.	.	.	.	.	.	.	.	.	.	.	.	.	.	.	.	.	.	.	.	.	.	.	.	.	.	.	.	.	.	.	.	.	.	.	.	.	.	.	.	.	.	.	.	.
281482	C				.	.	.	.	.	.	.	.	.	.	.	.	.	.	.	.	.	.	.	.	.	.	.	.	.	.	.	.	.	.	.	.	.	.	.	.	.	.	.	.	.	.	.	.	.
283671	G	yeeA	Inner membrane protein YeeA	missense_variant c.842C>A p.Ser281Tyr	.	.	.	.	.	.	.	.	.	.	.	.	.	.	.	.	.	.	.	T	.	.	.	.	.	.	.	.	.	.	.	.	.	.	.	.	.	.	.	.	.	.	.	.	.
285790	C	dmlA	D-malate dehydrogenase [decarboxylating]	missense_variant c.701C>T p.Pro234Leu	.	.	.	.	.	.	.	.	.	.	.	.	.	.	.	.	.	.	.	.	.	.	.	.	.	.	.	.	.	.	.	.	.	.	.	.	.	.	.	.	.	.	.	.	.
287746	G	ycaD_2	putative MFS-type transporter YcaD	missense_variant c.995G>A p.Gly332Asp	.	.	.	.	.	.	.	.	.	.	.	.	.	.	.	.	.	.	.	.	.	.	.	.	.	.	.	.	.	.	.	.	.	.	.	.	.	.	.	.	.	.	.	.	.
288425	G	bglJ	Transcriptional activator protein BglJ	missense_variant c.437C>T p.Ala146Val	.	.	.	.	.	.	.	.	.	.	.	.	.	.	.	.	.	.	.	.	.	.	.	.	.	.	.	.	.	.	.	.	.	.	.	.	A	.	.	.	.	.	.	.	.
288988	C	cbdA_1	2-halobenzoate 1,2-dioxygenase large subunit	missense_variant c.665C>T p.Ser222Phe	.	.	.	.	.	.	.	.	.	.	.	.	.	.	.	.	.	.	.	.	.	.	.	.	.	.	.	.	.	.	.	.	.	.	.	.	.	.	.	.	.	.	.	T	.
289396	A	acsC	Cellulose synthase operon protein C	missense_variant c.1007A>G p.Asp336Gly	.	.	.	.	.	.	.	.	.	.	.	.	.	.	.	.	.	.	.	.	.	.	.	G	.	.	.	.	.	.	.	.	.	.	.	G	.	.	.	.	.	.	.	.	.
297360	G	entH	Proofreading thioesterase EntH	synonymous_variant c.103C>T p.Leu35Leu	.	.	.	.	.	.	.	.	.	.	.	.	.	.	.	.	.	.	.	.	.	.	.	.	.	.	.	.	.	.	.	.	.	.	.	.	A	.	.	.	.	.	.	.	.
303328	C	manX_3	PTS system mannose-specific EIIAB component	missense_variant c.340G>A p.Glu114Lys	.	.	.	.	.	.	.	.	.	.	.	.	.	.	.	.	.	.	T	.	T	.	.	.	.	.	.	.	.	.	.	.	.	.	.	.	.	.	.	.	.	.	.	.	.
304020	G	pglA	N, N'-diacetylbacillosaminyl-diphospho-undecaprenol alpha-1,3-N-acetylgalactosaminyltransferase	stop_gained c.555C>A p.Tyr185*	.	.	.	.	.	.	.	.	.	.	.	.	.	.	.	.	.	.	.	.	.	.	.	.	.	.	.	.	.	.	.	.	.	.	.	.	.	.	.	.	.	.	.	.	.
305163	G	ssuA_3	Putative aliphatic sulfonates-binding protein	missense_variant c.281C>T p.Ala94Val	.	.	.	.	.	.	.	.	.	.	.	.	.	.	.	.	.	.	.	.	.	.	.	.	.	.	.	.	.	.	.	.	.	.	.	.	.	.	.	.	.	.	.	.	.
306017	A	tfoX1	DNA transformation protein TfoX1	missense_variant c.500T>C p.Val167Ala	.	.	.	.	.	.	.	.	.	.	.	.	.	.	.	.	.	.	.	.	.	.	.	.	.	.	.	.	.	.	.	.	.	.	.	.	G	.	.	.	.	.	.	.	.
306788	C	lplT	Lysophospholipid transporter LplT	missense_variant c.808G>A p.Ala270Thr	.	.	.	.	.	.	.	.	.	.	.	.	.	.	.	.	.	.	.	.	.	.	.	.	.	.	.	.	.	.	.	.	.	.	.	.	.	.	.	.	.	.	.	.	.
308521	T	gltC_5	HTH-type transcriptional regulator GltC	missense_variant c.200A>T p.Gln67Leu	.	.	.	.	.	.	.	.	.	.	.	.	.	.	.	.	.	.	.	.	.	.	.	.	.	.	.	.	.	.	.	.	.	.	.	A	.	.	.	.	.	.	.	.	.
308924	G	lgoD	L-galactonate-5-dehydrogenase	missense_variant c.226C>A p.Leu76Ile	.	.	.	.	.	.	.	.	.	.	.	.	.	.	.	.	.	.	T	.	T	.	.	.	.	.	.	.	.	.	.	.	.	.	.	.	.	.	.	.	.	.	.	.	.
309711	G	glpE_3	Thiosulfate sulfurtransferase GlpE	missense_variant c.277G>A p.Ala93Thr	.	.	.	.	.	.	.	.	.	.	.	.	.	.	.	.	.	.	.	.	.	.	.	.	.	.	.	.	.	.	.	.	.	.	.	.	A	.	.	.	.	.	.	.	.
310130	G				.	.	.	.	.	.	.	.	.	.	.	.	.	.	.	.	.	.	.	.	.	.	.	.	.	.	.	.	.	.	.	.	.	.	.	.	.	.	A	.	.	.	.	.	.
310533	G	lgoT_2	putative L-galactonate transporter	missense_variant c.154G>A p.Val52Met	.	.	.	.	.	.	.	.	.	.	.	.	.	.	.	.	.	.	.	.	.	.	.	.	.	.	.	.	.	.	.	.	.	.	.	.	.	.	.	.	.	.	.	.	.
312951	T				.	.	.	.	.	.	.	.	.	.	.	.	.	.	.	.	.	.	.	.	.	.	.	.	.	.	.	.	.	.	.	.	.	.	.	.	C	.	.	.	.	.	.	.	.
313129	C				.	.	.	.	.	.	.	.	.	.	.	.	.	.	.	.	.	.	G	.	G	.	.	.	.	.	.	.	.	.	.	.	.	.	.	.	.	.	.	.	.	.	.	.	.
313255	G	mhpE	4-hydroxy-2-oxovalerate aldolase	missense_variant c.890C>T p.Ala297Val	.	.	.	.	.	.	.	.	.	.	.	.	.	.	.	.	.	.	.	.	.	.	.	.	.	.	.	.	.	.	.	.	.	.	.	.	.	.	.	.	.	.	.	.	.
313870	A	fepA_1	Ferrienterobactin receptor	missense_variant c.731_732delATinsTA p.Tyr244Leu	.	.	.	.	.	.	.	.	.	.	.	.	.	.	.	.	.	.	.	.	.	.	.	.	.	.	.	.	.	.	.	.	.	.	.	.	T	.	.	.	.	.	.	.	.
313871	T	fepA_1	Ferrienterobactin receptor	missense_variant c.731_732delATinsTA p.Tyr244Leu	.	.	.	.	.	.	.	.	.	.	.	.	.	.	.	.	.	.	.	.	.	.	.	.	.	.	.	.	.	.	.	.	.	.	.	.	A	.	.	.	.	.	.	.	.
313912	G	kdgK_2	2-dehydro-3-deoxygluconokinase	synonymous_variant c.594C>T p.Leu198Leu	.	.	.	.	.	.	.	.	.	.	.	.	.	.	.	.	.	.	.	.	.	.	.	.	.	.	.	.	.	.	.	.	.	.	.	.	.	.	.	.	.	.	A	A	A
316168	C	dxs_2	1-deoxy-D-xylulose-5-phosphate synthase	missense_variant c.878G>A p.Arg293His	.	.	.	.	.	.	.	.	.	.	.	.	.	.	.	.	.	.	.	.	.	.	.	.	.	.	.	.	.	.	.	.	.	.	.	.	.	.	.	.	.	.	.	.	.
316303	T	uup	ABC transporter ATP-binding protein uup	missense_variant c.1480A>G p.Ser494Gly	.	.	.	.	.	.	.	.	.	.	.	.	.	.	.	.	.	.	.	.	.	.	.	.	.	.	.	.	.	.	.	.	.	.	.	.	.	.	.	.	.	.	.	.	.
316705	G	dxs_2	1-deoxy-D-xylulose-5-phosphate synthase	missense_variant c.341C>T p.Pro114Leu	.	.	.	.	.	.	.	.	.	.	.	.	.	.	.	.	.	.	.	.	.	.	.	.	.	.	.	.	.	.	.	.	.	.	.	.	.	.	.	.	.	.	.	.	.
318273	T	rlmL	Ribosomal RNA large subunit methyltransferase K/L	missense_variant c.1628A>G p.Asn543Ser	.	.	.	.	.	.	.	.	.	.	.	.	.	.	.	.	.	.	.	.	.	.	.	.	.	.	.	.	.	.	.	.	.	.	.	.	.	.	.	.	.	.	.	.	.
318488	A	deoC_1	Deoxyribose-phosphate aldolase	missense_variant c.407A>G p.His136Arg	.	.	.	.	.	.	.	.	.	.	.	.	.	.	.	.	.	.	.	.	.	.	.	.	.	.	.	.	.	.	.	.	.	.	.	.	.	.	.	.	.	.	.	.	.
318858	C	mhpA	3-(3-hydroxy-phenyl)propionate/3-hydroxycinnamic acid hydroxylase	missense_variant c.538G>A p.Val180Ile	.	.	.	.	.	.	.	.	.	.	.	.	.	.	.	.	.	.	.	.	.	.	.	T	.	.	.	.	.	.	.	.	T	.	.	T	.	.	.	.	.	.	.	.	.
321014	G	xylA_2	Xylene monooxygenase electron transfer component	stop_gained c.1015G>T p.Glu339*	.	.	.	.	.	.	.	.	.	.	.	.	T	.	.	.	.	.	.	.	.	.	.	.	.	.	.	.	.	.	.	.	.	.	.	.	.	.	.	.	.	.	.	.	.
321340	A	zapC	Cell division protein ZapC	missense_variant c.309T>A p.His103Gln	.	.	.	.	.	.	.	.	.	.	.	.	.	.	.	.	.	.	.	.	.	.	.	.	.	.	.	.	.	.	.	.	.	.	.	.	T	.	.	.	.	.	.	.	.
323993	T	yesO	Putative ABC transporter substrate-binding protein YesO	synonymous_variant c.399T>C p.Gly133Gly	.	.	.	.	.	.	.	.	.	.	.	.	.	.	.	.	.	.	.	.	.	.	.	.	.	.	.	.	.	.	.	.	.	.	.	.	.	.	.	.	.	.	.	.	.
324630	A	wcaJ	UDP-glucose:undecaprenyl-phosphate glucose-1-phosphate transferase	missense_variant c.332T>A p.Phe111Tyr	.	.	.	.	.	.	.	.	.	.	.	.	.	.	.	.	.	.	.	.	.	.	.	.	.	.	.	.	.	.	.	.	.	.	.	.	.	.	.	.	.	.	.	.	.
326760	G	fabG_4	3-oxoacyl-[acyl-carrier-protein] reductase	missense_variant c.250G>A p.Val84Ile	.	.	.	.	.	.	.	.	.	.	.	.	.	.	.	.	.	.	.	.	.	.	.	.	.	.	.	.	.	.	.	.	.	.	.	.	A	.	.	.	.	.	.	.	.
327911	C		hypothetical protein	missense_variant c.628G>A p.Asp210Asn	.	.	.	.	.	.	.	.	T	.	.	.	.	.	.	.	.	.	.	.	.	.	.	.	.	.	.	.	.	.	.	.	.	.	.	.	.	T	.	.	.	.	.	.	.
328060	C	hpcH	4-hydroxy-2-oxo-heptane-1,7-dioate aldolase	synonymous_variant c.123C>T p.Ile41Ile	.	.	.	.	.	.	.	.	.	.	.	.	.	.	.	.	.	.	.	.	.	.	.	.	.	.	.	.	.	.	.	.	T	.	.	.	.	.	.	.	.	.	.	.	.
328970	G	gcvA_2	Glycine cleavage system transcriptional activator	missense_variant c.763G>A p.Val255Ile	.	.	.	.	.	.	.	.	.	.	.	.	.	.	.	.	.	.	.	.	.	.	.	.	.	.	.	.	.	.	.	.	.	.	.	.	.	.	.	.	.	.	.	.	.
331490	T		Putative tyrosine-protein kinase in cps region	missense_variant c.452A>G p.Glu151Gly	.	.	.	.	.	.	.	.	.	.	.	.	.	.	.	.	.	.	C	.	C	.	.	.	.	.	.	.	.	.	.	.	.	.	.	.	.	.	.	.	.	.	.	.	.
333590	C	sufS	Cysteine desulfurase	missense_variant c.830G>A p.Gly277Asp	.	.	.	.	.	.	.	.	.	.	.	.	.	.	.	.	.	.	.	.	.	.	.	T	.	.	.	.	.	.	.	.	.	.	.	T	.	.	.	.	.	.	.	.	.
334218	T		hypothetical protein	missense_variant c.14A>T p.Lys5Met	A	.	.	.	.	.	.	.	.	.	.	.	.	.	.	.	.	.	.	.	.	.	.	.	.	.	.	.	.	.	.	.	.	.	.	.	.	.	.	.	.	.	.	.	.
334276	C	dctD	C4-dicarboxylate transport transcriptional regulatory protein DctD	synonymous_variant c.1086G>T p.Leu362Leu	.	.	.	.	.	.	.	.	.	.	.	.	.	.	.	.	.	.	.	.	.	.	.	.	.	.	.	.	.	.	.	.	A	.	.	.	.	.	.	.	.	.	.	.	.
334998	T	betB_1	NAD/NADP-dependent betaine aldehyde dehydrogenase	missense_variant c.1165T>A p.Phe389Ile	.	.	.	.	.	.	.	.	.	.	.	.	.	.	.	.	.	.	.	.	.	.	.	.	.	.	.	.	.	.	.	.	.	.	.	.	.	.	.	.	.	.	.	.	.
336901	G	betA	Oxygen-dependent choline dehydrogenase	missense_variant c.1582G>A p.Ala528Thr	.	.	.	.	.	.	.	.	.	.	.	.	.	.	.	.	.	.	.	.	.	.	.	A	.	.	.	.	.	.	.	.	.	.	.	A	.	.	.	.	.	.	.	.	.
336960	G	sufB	FeS cluster assembly protein SufB	missense_variant c.956C>G p.Ser319Trp	.	.	.	.	.	.	.	.	.	.	.	.	.	.	.	.	.	.	.	.	.	.	.	.	.	.	.	.	.	.	.	.	.	.	.	.	.	.	.	.	.	.	.	.	.
337084	G				.	.	.	.	.	.	.	.	.	.	.	.	.	.	.	.	.	.	.	.	.	.	.	.	.	.	.	.	.	.	.	.	.	.	.	.	.	.	.	.	.	.	.	.	.
338482	G	pgtC	Phosphoglycerate transport regulatory protein PgtC	synonymous_variant c.96C>A p.Thr32Thr	.	.	.	.	.	.	.	.	.	.	.	.	.	.	.	.	.	.	.	.	.	.	.	.	.	.	.	.	.	.	.	.	.	.	.	.	.	.	.	.	.	.	.	.	.
340146	T	ompF	Outer membrane protein F	missense_variant c.421T>A p.Ser141Thr	.	.	.	.	.	.	.	.	.	.	.	.	.	.	.	.	.	.	.	.	.	.	.	A	.	.	.	.	.	.	.	.	A	.	.	A	.	.	.	.	.	.	.	.	.
343496	T				.	.	.	.	.	.	.	.	.	.	.	.	.	.	.	.	.	.	.	.	.	.	.	.	.	.	.	.	.	.	.	.	.	.	.	.	G	.	.	.	.	.	.	.	.
343503	G				.	.	.	.	.	.	.	.	.	.	.	.	.	.	.	.	.	.	.	.	.	.	.	.	.	.	.	.	.	.	.	.	.	.	.	.	T	.	.	.	.	.	.	.	.
343520	G				.	.	.	.	.	.	.	.	.	.	.	.	.	.	.	.	.	.	.	.	.	.	.	.	.	.	.	.	.	.	.	.	.	.	.	.	A	.	.	.	.	.	.	.	.
343556	C				.	.	.	.	.	.	.	.	.	.	.	.	.	.	.	.	.	.	.	.	.	.	.	.	.	.	.	.	.	.	.	.	.	.	.	.	A	.	.	.	.	.	.	.	.
344895	G	nikA	Nickel-binding periplasmic protein	missense_variant c.275C>T p.Ala92Val	.	.	.	.	.	.	.	.	.	.	.	.	.	.	.	.	.	.	.	.	.	.	.	.	.	.	.	.	.	.	.	.	.	.	.	.	.	.	.	.	.	.	.	.	.
345603	G	mdtM_1	Multidrug resistance protein MdtM	missense_variant c.346G>A p.Gly116Ser	.	.	.	.	.	.	.	.	.	.	.	.	.	.	.	.	.	.	.	A	.	.	.	.	.	.	.	.	.	.	.	.	.	.	.	.	.	.	.	.	.	.	.	.	.
346034	G	mukB	Chromosome partition protein MukB	synonymous_variant c.4173C>T p.Arg1391Arg	.	.	.	.	.	.	.	.	.	.	.	.	.	.	.	.	.	.	.	.	.	.	.	.	.	.	.	.	.	.	.	.	.	.	.	.	.	.	.	.	.	.	.	.	.
346161	T	allS_2	HTH-type transcriptional activator AllS	missense_variant c.8A>T p.Lys3Met	A	.	.	.	.	.	.	.	.	.	.	.	.	.	.	.	.	.	.	.	.	.	.	.	.	.	.	.	.	.	.	.	.	.	.	.	.	.	.	.	.	.	.	.	.
350199	T	yibH_3	Inner membrane protein YibH	missense_variant c.961A>G p.Thr321Ala	.	.	.	.	.	.	.	.	.	.	.	.	.	.	.	.	.	.	.	.	.	.	.	.	.	.	.	.	.	.	.	.	.	.	.	C	.	.	.	.	.	.	.	.	.
352255	C	cmoM	tRNA 5-carboxymethoxyuridine methyltransferase	synonymous_variant c.756G>A p.Ala252Ala	.	.	.	.	.	.	.	.	.	.	.	.	.	.	.	.	.	.	.	.	.	.	.	.	.	.	.	.	.	.	.	.	.	.	.	.	.	.	.	.	.	.	.	.	.
355268	A	tqsA_1	AI-2 transport protein TqsA	missense_variant c.323T>A p.Leu108His	.	.	.	.	.	.	.	.	.	.	.	.	.	.	.	.	.	.	.	.	.	.	.	.	.	.	.	.	.	.	.	.	T	.	.	.	.	.	.	.	.	.	.	.	.
358363	G				.	.	.	.	.	.	.	.	.	.	.	.	.	.	.	.	.	.	.	.	.	.	.	A	.	.	.	.	.	.	.	.	.	.	.	A	.	.	.	.	.	.	.	.	.
360609	T	comEC	ComE operon protein 3	missense_variant c.1610A>T p.Gln537Leu	.	.	.	.	.	.	.	.	.	.	.	A	.	.	.	.	.	.	.	.	.	.	.	.	.	.	.	.	.	.	.	.	.	.	.	.	.	.	.	.	.	.	.	.	.
367467	G	csbX_1	Alpha-ketoglutarate permease	missense_variant c.779C>T p.Thr260Ile	.	.	.	.	.	.	.	.	.	.	.	.	.	.	.	.	.	.	.	.	.	.	A	.	.	.	.	.	.	.	.	.	.	.	.	.	.	.	.	.	.	.	.	.	.
368002	T	csbX_1	Alpha-ketoglutarate permease	missense_variant c.243_244delGAinsAT p.MetMet81IleLeu	.	.	.	.	.	.	.	.	.	.	.	.	.	.	.	.	.	.	.	.	.	.	.	.	.	.	.	.	.	.	A	.	.	.	.	.	.	.	.	.	.	.	.	.	.
368003	C	csbX_1	Alpha-ketoglutarate permease	missense_variant c.243_244delGAinsAT p.MetMet81IleLeu	.	.	.	.	.	.	.	.	.	.	.	.	.	.	.	.	.	.	.	.	.	.	.	.	.	.	.	.	.	.	T	.	.	.	.	.	.	.	.	.	.	.	.	.	.
368547	C	speG_3	Spermidine N(1)-acetyltransferase	missense_variant c.328G>A p.Glu110Lys	.	.	.	.	.	.	.	.	.	.	.	.	.	.	.	.	.	.	.	.	.	.	.	.	.	.	.	.	.	.	.	.	.	.	.	T	.	.	.	.	.	.	.	.	.
369799	T	fadR_2	Fatty acid metabolism regulator protein	missense_variant c.286T>C p.Phe96Leu	.	.	.	.	.	.	.	.	.	.	.	.	.	.	.	.	.	.	.	.	.	.	.	.	.	.	.	.	.	.	.	.	.	.	.	.	C	.	.	.	.	.	.	.	.
371265	C				.	.	.	.	.	.	.	.	.	.	.	.	.	.	.	.	.	.	.	.	.	.	.	.	.	.	.	.	.	.	.	.	A	.	.	.	.	.	.	.	.	.	.	.	.
371725	C	focA	putative formate transporter 1	missense_variant c.611C>A p.Ala204Asp	.	.	.	.	.	.	.	.	.	.	.	.	.	.	.	.	.	.	.	.	.	.	.	.	.	.	.	.	.	.	.	.	.	.	.	.	.	.	.	.	.	A	.	.	.
374245	G	rbtD	Ribitol 2-dehydrogenase	synonymous_variant c.663G>A p.Val221Val	.	.	.	.	.	.	.	.	.	.	.	.	.	.	.	.	.	.	.	.	.	.	.	.	.	.	.	.	.	.	.	.	.	.	.	.	.	.	.	.	.	.	.	.	.
387788	G	apbC	Iron-sulfur cluster carrier protein	synonymous_variant c.234C>A p.Thr78Thr	.	.	.	.	.	.	.	.	.	.	.	.	.	.	.	.	.	.	.	.	.	.	.	.	T	.	.	.	.	.	.	.	.	.	.	.	.	.	.	.	.	.	.	.	.
390858	C	yehT	Transcriptional regulatory protein YehT	missense_variant c.706G>T p.Ala236Ser	.	.	.	.	.	.	.	.	.	.	.	.	.	.	.	.	.	.	.	.	.	.	.	.	A	.	.	.	.	.	.	.	.	.	.	.	.	.	.	.	.	.	.	.	.
392219	G	yehU	Sensor histidine kinase YehU	missense_variant c.1063C>T p.Leu355Phe	.	.	.	.	.	.	.	.	.	.	.	.	.	.	.	.	.	.	.	.	.	.	.	.	.	.	.	.	.	.	.	.	.	.	.	.	A	.	.	.	.	.	.	.	.
394303	T	gntU	Low-affinity gluconate transporter	missense_variant c.1232T>G p.Ile411Ser	.	.	.	.	.	.	.	.	.	.	.	.	.	.	.	.	.	.	.	.	.	.	.	.	.	.	.	.	.	.	.	.	.	.	.	.	.	.	.	.	.	G	.	.	.
400657	C	glgC_1	Glucose-1-phosphate adenylyltransferase	missense_variant c.273C>A p.Phe91Leu	.	.	.	.	.	.	.	.	.	.	.	.	.	.	.	.	.	.	.	A	.	.	A	.	.	.	.	.	.	.	.	.	.	.	.	.	.	.	.	.	.	.	.	.	.
400683	A	glgC_1	Glucose-1-phosphate adenylyltransferase	missense_variant c.299A>T p.Asp100Val	.	.	.	.	.	.	.	.	T	.	.	.	.	.	.	.	.	.	.	.	.	.	.	.	.	.	.	.	.	.	.	.	.	.	.	.	.	T	.	.	.	.	.	.	.
413076	G	oprB	Porin B	missense_variant c.56C>A p.Ala19Glu	.	.	.	.	.	.	.	.	.	.	.	.	.	.	.	.	.	.	.	.	.	.	.	.	.	.	.	.	.	.	.	.	.	.	.	T	.	.	.	.	.	.	.	.	.
413365	C				.	.	.	.	.	.	.	.	.	.	.	.	.	.	.	.	.	.	.	.	.	.	.	.	.	.	.	.	.	.	.	.	.	.	.	.	.	.	.	.	.	.	.	.	.
417889	C				.	.	.	.	.	.	.	.	.	.	.	.	.	.	.	.	.	.	.	.	.	.	.	.	.	.	.	.	.	.	.	.	.	.	.	.	T	.	.	.	.	.	.	.	.
418593	G	ribX_1	Riboflavin transport system permease protein RibX	missense_variant c.139G>T p.Ala47Ser	.	.	.	.	.	.	.	.	.	.	.	.	.	.	.	.	.	.	.	.	.	.	.	.	.	.	.	.	.	.	.	.	.	.	.	.	.	.	.	.	.	.	.	.	.
422127	C	ddc	L-2,4-diaminobutyrate decarboxylase	missense_variant c.262C>T p.His88Tyr	.	.	.	.	.	.	.	.	.	.	.	.	.	.	.	.	.	.	.	.	.	.	.	.	.	.	.	.	.	.	.	.	.	.	.	.	.	.	.	.	.	.	.	.	.
423769	A	yofA_1	HTH-type transcriptional regulator YofA	stop_gained c.226A>T p.Arg76*	.	.	.	.	.	.	.	.	.	.	.	.	.	.	.	.	.	.	.	T	.	.	.	.	.	.	.	.	.	.	.	.	.	.	.	.	.	.	.	.	.	.	.	.	.
423919	A		hypothetical protein	missense_variant c.320T>A p.Ile107Asn	T	.	.	.	.	.	.	.	.	.	.	.	.	.	.	.	.	.	.	.	.	.	.	.	.	.	.	.	.	.	.	.	.	.	.	.	.	.	.	.	.	.	.	.	.
441781	G	por_1	Polyol:NADP oxidoreductase	synonymous_variant c.534G>A p.Pro178Pro	.	.	.	.	.	.	.	.	.	.	.	.	.	.	.	.	.	.	.	.	.	.	.	.	.	.	.	.	.	.	.	.	.	.	.	.	.	.	.	.	.	.	.	.	.
449837	C	yejB	Inner membrane ABC transporter permease protein YejB	synonymous_variant c.645C>G p.Leu215Leu	.	.	G	.	.	.	.	.	.	.	.	.	.	.	.	.	.	.	.	.	.	.	.	.	.	.	.	.	.	.	.	.	.	.	.	.	.	.	.	.	.	.	.	.	.
454186	C	nasD_1	Nitrite reductase [NAD(P)H]	synonymous_variant c.906G>A p.Val302Val	.	.	.	.	.	.	.	.	.	.	.	.	.	.	.	.	.	.	.	.	.	.	.	.	.	.	.	.	.	.	.	.	.	.	.	.	.	.	.	.	.	.	.	.	.
456390	G	radD_1	Putative DNA repair helicase RadD	missense_variant c.748G>A p.Glu250Lys	.	.	.	.	.	.	.	.	.	.	.	.	.	.	.	.	.	.	.	.	.	.	.	.	.	.	.	.	.	.	.	.	.	.	.	.	.	.	.	.	.	.	.	.	.
459605	C	htrE	Outer membrane usher protein HtrE	missense_variant c.1370G>A p.Arg457Gln	.	.	.	.	.	.	.	.	.	.	.	.	.	.	.	.	.	.	T	.	T	.	.	.	.	.	.	.	.	.	.	.	.	.	.	.	.	.	.	.	.	.	.	.	.
463486	T	yccS_1	Inner membrane protein YccS	missense_variant c.38A>C p.Tyr13Ser	.	.	.	.	.	.	.	.	.	.	.	.	.	.	.	.	.	.	.	.	.	.	.	.	.	.	.	.	.	.	.	.	.	.	.	.	.	.	.	.	.	.	.	.	.
464644	C	yejM	Inner membrane protein YejM	missense_variant c.1570C>T p.Arg524Cys	.	.	.	.	.	.	.	.	.	.	.	.	.	.	.	.	.	.	.	.	.	.	.	.	.	.	.	.	.	.	.	.	.	.	.	.	.	.	.	.	.	.	.	.	.
479619	T	mqo_1	Malate:quinone oxidoreductase	missense_variant c.1154A>T p.Gln385Leu	.	.	.	.	.	.	.	.	.	.	.	.	.	.	.	.	.	.	.	.	.	.	.	.	.	.	.	.	.	.	.	.	.	.	.	.	.	.	.	.	.	.	.	.	.
488606	C	ompC	Outer membrane protein C	missense_variant c.1006G>A p.Asp336Asn	.	.	.	.	.	.	.	.	.	.	.	.	.	.	.	.	.	.	.	.	.	.	.	.	.	.	.	.	.	.	.	.	.	.	.	.	.	.	.	.	.	.	.	.	.
488715	G	ompC	Outer membrane protein C	stop_gained c.897C>A p.Tyr299*	.	.	.	.	.	.	.	.	.	.	.	.	.	.	.	.	.	.	.	.	.	.	.	.	.	.	.	.	.	.	.	.	.	.	.	.	.	.	T	T	.	.	.	.	.
489208	T	ompC	Outer membrane protein C	missense_variant c.404A>G p.Asp135Gly	.	.	.	.	.	.	.	.	.	.	.	.	.	.	.	.	.	.	.	.	.	.	.	.	.	.	.	.	.	.	.	.	.	.	.	C	.	.	.	.	.	.	.	.	.
489367	T	ompC	Outer membrane protein C	missense_variant c.245A>G p.Gln82Arg	.	.	.	.	.	.	.	.	.	.	.	.	.	.	.	.	.	.	.	.	.	.	.	.	.	.	.	.	.	.	.	.	.	.	.	.	.	.	.	.	.	.	.	.	.
489473	C	ompC	Outer membrane protein C	missense_variant c.139G>A p.Asp47Asn	.	.	.	.	.	.	.	.	T	.	.	.	.	.	.	.	.	.	.	.	.	.	.	.	.	.	.	.	.	.	.	.	.	.	.	.	.	T	.	.	.	.	.	.	.
489587	G	ompC	Outer membrane protein C	synonymous_variant c.25C>T p.Leu9Leu	.	.	.	.	.	.	.	.	.	.	.	.	.	.	.	.	.	.	.	.	.	.	.	.	.	.	.	.	.	.	.	.	.	.	.	.	.	.	.	.	.	.	.	.	.
490772	G	rcsD	Phosphotransferase RcsD	stop_gained c.390G>A p.Trp130*	.	.	.	.	.	.	.	.	.	.	.	.	.	.	.	.	.	.	.	.	.	.	.	.	.	.	.	.	.	.	.	.	.	.	.	.	.	.	.	.	.	.	.	.	.
493874	C	rcsC	Sensor histidine kinase RcsC	missense_variant c.2719G>A p.Glu907Lys	.	.	.	.	.	.	.	.	.	.	.	.	.	.	.	.	.	.	.	.	.	.	.	.	.	.	.	.	.	.	.	.	.	.	.	.	.	.	.	.	.	.	.	.	.
508626	A	glpA	Anaerobic glycerol-3-phosphate dehydrogenase subunit A	missense_variant c.1123A>C p.Thr375Pro	.	.	.	.	.	.	.	.	.	.	.	.	.	.	.	.	.	.	.	.	.	.	.	.	.	.	.	.	.	.	.	.	.	.	.	.	.	.	.	.	.	.	.	.	.
508764	T	glpA	Anaerobic glycerol-3-phosphate dehydrogenase subunit A	missense_variant c.1261T>C p.Phe421Leu	.	.	.	.	.	.	.	.	.	.	.	.	.	.	.	.	.	.	.	.	.	.	.	C	.	.	.	.	.	.	.	.	C	.	.	C	.	.	.	.	.	.	.	.	.
534474	G	nuoI_1	NADH-quinone oxidoreductase subunit I	missense_variant c.175C>T p.Arg59Cys	.	.	.	.	.	.	.	.	.	.	.	.	.	.	.	.	.	.	.	.	.	.	.	.	.	.	.	.	.	.	.	.	.	.	.	.	.	.	.	.	.	A	.	.	.
540935	G	nuoC	NADH-quinone oxidoreductase subunit C/D	synonymous_variant c.1107C>T p.Gly369Gly	.	.	.	.	.	.	.	.	.	.	.	.	.	.	.	.	.	.	.	.	.	.	.	.	.	.	.	.	.	.	.	.	.	.	.	.	.	.	.	.	.	.	.	.	.
565799	C	purF	Amidophosphoribosyltransferase	missense_variant c.802G>T p.Asp268Tyr	.	.	.	.	.	.	.	.	.	.	.	.	.	.	.	.	.	.	.	.	.	.	.	.	.	.	.	.	.	.	.	.	.	.	.	.	.	.	.	.	.	.	.	.	.
567201	T				.	.	.	.	.	.	.	.	.	.	.	.	.	.	.	.	.	.	.	.	.	.	.	.	.	.	.	.	.	.	.	.	.	.	.	.	.	.	.	.	.	A	.	.	.
567556	C	dedD	Cell division protein DedD	synonymous_variant c.471G>C p.Gly157Gly	.	.	.	.	.	.	.	.	.	.	.	.	.	.	.	.	.	.	.	.	.	.	.	G	.	.	.	.	.	.	.	.	G	.	.	G	.	.	.	.	.	.	.	.	.
570942	A		putative membrane protein	missense_variant c.184T>G p.Ser62Ala	.	.	.	.	.	.	.	.	.	.	.	.	.	.	.	.	.	.	.	.	.	.	.	.	.	.	.	.	.	.	.	.	.	.	C	.	.	.	.	.	.	.	.	.	.
573768	G	pdxB	Erythronate-4-phosphate dehydrogenase	missense_variant c.410C>T p.Ala137Val	.	.	.	.	.	.	.	.	.	.	.	.	.	.	.	.	.	.	.	.	.	.	.	.	.	.	.	.	.	.	.	.	.	.	.	.	.	.	.	.	.	.	.	.	.
574021	A	pdxB	Erythronate-4-phosphate dehydrogenase	synonymous_variant c.157T>C p.Leu53Leu	.	.	.	.	.	.	.	.	.	.	.	.	.	.	.	.	.	.	.	.	.	.	.	.	.	.	.	.	.	.	.	.	.	.	.	G	.	.	.	.	.	.	.	.	.
578725	G	mnmC	tRNA 5-methylaminomethyl-2-thiouridine biosynthesis bifunctional protein MnmC	missense_variant c.610G>A p.Gly204Ser	.	.	.	.	.	.	.	.	.	.	.	.	.	.	.	.	.	.	.	.	.	.	.	.	.	.	.	.	.	.	.	.	.	.	.	.	A	.	.	.	.	.	.	.	.
606017	T	ipdC	Indole-3-pyruvate decarboxylase	missense_variant c.1324A>G p.Ile442Val	.	.	.	.	.	.	.	.	.	.	.	.	.	.	.	.	.	.	.	.	.	.	.	.	.	.	.	.	.	.	.	.	.	.	.	.	.	.	.	.	.	.	.	.	.
614168	T				.	.	.	.	.	.	.	.	.	.	.	.	.	.	.	.	.	.	.	.	.	.	.	.	.	.	.	.	.	.	.	.	.	.	.	.	.	.	.	.	.	.	.	.	.
[truncated: 50 more columns]

## Sheet: Supp. Table 3
Supp. Table 3. Summary of the genome microevolution events. For each isolate, the table shows the isolation date, isolation ward codes, the lineage, number of SNVs, indels and presence of plasmids. Code G02C is the Vascular Surgery ward, code G08C is the Nephrology ward and code H12O is Hospital Doce de Octubre. The coordinates of indels are given as Kb positions in the Kp11-81 reference sequence…
Isolate	Date	Ward	Lineage	Core genome SNPs	Chromosome	p220F	p66R	p65L	IncN	Col plasmids
Kp11-1	2014-02-07	G03C	LP-III	15	4753.55-4753.60del	150_158del
Kp11-2	2014-02-07	GUSS	LP-II	10	868-877del; 4046-4044del	10_15del; 149_220	ND			+
Kp11-3	2013-03-20	G08C	LP-II	6		10_15del; 180_220del
Kp11-4	2013-02-15	G08C	LP-II	5			ND
Kp11-5	2013-02-01	G13C	LP-II	6		10_15del
Kp11-7	2013-02-06	G08C	LP-II	5		10_15del; 180_220del
Kp11-8	2013-04-03	G01I	LP-III	1	1356_1654dup	148_149del; 180_220del	33_54del
Kp11-9	2013-03-01	G14C	LP-III	4			18_58del
Kp11-10	2015-05-16	G02C	LP-III	9			33_43del
Kp11-11	2013-03-01	G14C	LP-III	3			ND
Kp11-12	2012-04-13	CBQ2	LP-II	5
Kp11-13	2012-11-27	G06D	LP-III	8	4753.55-4753.60del		ND
Kp11-14	2012-05-11	G02C	LP-I	7				ND
Kp11-15	2012-09-17	G05D	LP-II	2			17_40del
Kp11-16	2013-02-19	G08C	LP-II	5		10_15del; 148_149
Kp11-17	2013-03-29	G08C	LP-II	7		10_15del	ND
Kp11-18	2012-07-13	G10C	LP-II	7	869_872del	147_156del	40_57del
Kp11-19	2012-03-31	G03D	LP-III	4	864_869del
Kp11-20	2013-07-15	G03C	LP-III	13	3230_3245del; 5260_5319del	166_181del	33_57del
Kp11-21	2013-08-06	G06D	LP-II	16	2866.0_2866.3del
Kp11-22	2014-04-26	GUSS	LP-III	12	3230_3245del; 5260_5319del	166_181del	33_57del
Kp11-23	2014-06-03	G11C	LP-II	2		61.5_63del; 144_149del; 204_205del	ND	32_33del
Kp11-24	2014-07-07	G06D	LP-III	16	2374_2444del
Kp11-25	2014-09-16	G05D	LP-III	39	3234_3237del; 4053_4060del; 4933_4936del	ND	ND			+
Kp11-26	2014-12-11	T04N	LP-II	10		10_15del; 148_155del	40_57del
Kp11-27	2013-06-12	G03R	LP-III	2	3103_3121del	150_155del; 162_204del	48_58del
Kp11-28	2013-07-10	G06C	LP-II	4	4047_4066del	10_15del; 148_149del
Kp11-29	2012-11-19	G02C	LP-III	3		167_181del	33_57del	47_49del
Kp11-30	2012-02-24	IV05	LP-I	2
Kp11-31	2012-08-28	IV05	LP-I	5		146_220del	17_55del
Kp11-32	2012-07-27	IV05	LP-I	7	4047_4066del	157_220del	11_17del
Kp11-33	2013-12-04	G01I	LP-III	3	4060.0_4060.1del	180_220del	33_57del
Kp11-34	2014-04-08	GCNE	LP-III	37	3101_3102del; 4047_4066del	ND	40_57del
Kp11-35	2014-04-21	CBGE	LP-III	10			26_58del
Kp11-36	2014-06-11	G10C	LP-III	6	560_598del; 3103_3121del	148_149del; 180_220del	32_48del
Kp11-37	2014-08-29	G05C	LP-III	48	3234_3237del; 4053_4060del	ND	58_63del
Kp11-39	2014-01-16	G14C	LP-II	59	870_880del; 3189_3261del	10_15del	33_57del
Kp11-40	2015-02-06	M08C	LP-III	9			ND
Kp11-41	2013-06-11	G08C	LP-II	7		10_15del; 154_161del; 180_220del
Kp11-42	2013-06-20	G03C	LP-II	9		10_15del; 166_214del	ND
Kp11-43	2013-08-05	G03C	LP-II	4	4047_4066del	ND
Kp11-44	2013-08-05	G08C	LP-III	16	868_871del; 2412_2444del; 4484_4485del		43_57del
Kp11-45	2013-07-09	G08C	LP-II	7		10_15del
Kp11-46	2013-07-22	G08C	LP-II	9		10_15del
Kp11-47	2013-07-22	G08C	LP-II	11	855_877del	10_15del
Kp11-49	2015-04-06	G02C	LP-III	7	3103_3121del	49_51del; 155_157del; 163_164del
Kp11-50	2013-12-02	G02C	LP-III	46	748_869dup	180_220del	33_57del
Kp11-51	2013-11-25	G02C	LP-III	3		180_220del	33_57del
Kp11-52	2014-04-12	G02C	LP-III	13
Kp11-53	2014-04-12	G02C	LP-III	6	5260_5318del	148_149del; 180_220del	ND		+
Kp11-54	2013-06-10	G02C	LP-II	7		10_15del	ND
Kp11-55	2013-01-28	G02C	LP-III	5		180_220del	33_57del
Kp11-56	2013-02-08	G02C	LP-III	3		180_220del	33_57del
Kp11-57	2014-05-20	G02C	LP-III	3			33_57del		+
Kp11-58	2014-11-07	G02C	LP-III	50	3234_3237del; 4052_4060del	ND	36_42del; 58_63del
Kp11-59	2013-11-18	G02C	LP-III	45	748_869dup	180_220del	33_57del
Kp11-60	2013-05-13	G02C	LP-III	4		180_220del	33_57del
Kp11-61	2013-04-22	G02C	LP-II	9	869_877del	10_15del; 148_155del
Kp11-62	2013-03-04	G02C	LP-III	3		180_220del	33_57del
Kp11-63	2013-07-15	G02C	LP-III	3		180_220del	33_57del
Kp11-64	2013-07-30	G02C	LP-III	3		180_220del	33_57del
Kp11-65	2013-10-14	G02C	LP-III	5	4484_4485del	180_220del	33_57del
Kp11-67	2013-08-26	G02C	LP-III	4		180_220del	33_57del
Kp11-68	2013-08-19	G02C	LP-III	3		180_220del	33_57del
Kp11-69	2014-08-01	G02C	LP-III	3		180_220del	33_57del
Kp11-70	2014-07-04	G02C	LP-III	5	575_576del	180_220del	33_57del
Kp11-71	2014-09-05	G02C	LP-III	5		180_220del	33_57del			+
Kp11-72	2014-08-29	G02C	LP-III	13		159_193del		47_49del
Kp11-73	2014-10-06	G02C	LP-II	10		10_15del; 146_156del	39_57del			+
Kp11-74	2014-09-19	G02C	LP-II	10		10_15del; 146_156del	39_57del
Kp11-75	2014-09-24	G02C	LP-II	10		10_15del; 146_156del	39_57del
Kp11-76	2014-10-03	G02C	LP-II	11		10_15del; 146_156del	39_57del
Kp11-77	2012-12-21	G02C	LP-III	2		180_220del	33_57del
Kp11-78	2013-02-15	G08C	LP-II	6		10_15del
Kp11-81	2012-02-15	G03C	LP-I	Reference
Kp11-82	2013-10-31	G08C	LP-II	8	869_877del	10_15del
Kp11-83	2013-11-11	G08C	LP-III	4		180_220del	33_57del
Kp11-84	2013-11-18	G08C	LP-II	9		10_15del
Kp11-87	2014-01-07	G02C	LP-III	3	831_870dup	180_220del	33_57del
Kp11-91	2013-09-02	G08C	LP-II	8	869_877del	10_15del
Kp11-93	2014-02-17	G08C	LP-II	6	869_877del	180_220del	33_57del
Kp11-95	2014-07-07	G08C	LP-II	8	869_877del	10_15del
Kp11-96	2014-07-15	G08C	LP-II	8	869_877del	10_15del
Kp11-97	2014-07-15	G08C	LP-II	10	869_877del	10_15del
Kp11-105	2014-04-22	G08C	LP-II	6	869_874del; 2167_2179del; 3150_3202del	180_220del	33_57del
Kp11-106	2014-05-12	G08C	LP-III	32	3188_3260del; 5261_5319del	150_193	ND
Kp11-108	2013-03-01	G08C	LP-II	6		10_15del
Kp11-109	2013-03-01	G08C	LP-II	5		10_15del
Kp11-110	2013-05-28	G08C	LP-II	7		10_15del
Kp11-111	2015-08-03	G08C	LP-III	9
Kp11-112	2015-02-17	G08C	LP-III	7
Kp11-115	2013-08-13	H12O	LP-III	1		ND	ND
Kp11-117	2014-01-08	H12O	LP-III	2	2444_2482dup; 3578_3585del		ND
Kp11-119	2015-02-05	H12O	LP-III	14	869_871del; 4465_4473del; 4484_4485del	161_220dup	43_57del
Kp11-123	2015-09-30	H12O	LP-III	17		160_163del	33_57del	50_65del
Kp11-124	2015-10-19	H12O	LP-III	29	4375_4422del	160_163del	33_57del	50_65del
